# Supplementary material for: c-3,t-3-Dimethyl-4-oxo-r-2,c-6-diphenyl­piperidine-1-carboxamide
Source: Acta Crystallogr Sect E Struct Rep Online. 2009 Oct 23;65(Pt 11):o2808. doi: 10.1107/S1600536809041579 (PMC2971303; doi:10.1107/S1600536809041579)
Supplement: Supplementary file 1 [file e-65-o2808-sup1.cif]

##############################################################################
###                                                                        ###
###        Electronic paper (Acta Crystallographica Section E)             ###
###                                                                        ###
##############################################################################
#                                                                            #
# This CIF contains the data in a paper accepted for publication in Acta     #
# Crystallographica Section E. It conforms to the requirements of Notes      #
# for Authors for Section E, and has been peer reviewed under the auspices   #
# of the IUCr Commission on Journals.                                        #
#                                                                            #
# Full details of the Crystallographic Information File format               #
# are given in the paper "The Crystallographic Information File (CIF):       #
# a New Standard Archive File for Crystallography" by S. R. Hall, F. H.      #
# Allen and I. D. Brown [Acta Cryst. (1991), A47, 655-685].                  #
#                                                                            #
# The current version of the core CIF dictionary is obtainable from          #
# ftp://ftp.iucr.org/pub/cif_core.dic. The current version number is 2.4.    #
#                                                                            #
# Software is freely available for graphical display of the structure(s) in  #
# this CIF.  For information consult the CIF home page http://www.iucr.org/  #
# cif/home.html                                                              #
#                                                                            #
# This file may be used for bona fide research purposes within the           #
# scientific community so long as proper attribution is given to the journal # 
# article from which it was obtained.                                        #
#                                                                            #
##############################################################################
                                             
data_global
_audit_creation_method     SHELXL-97
_journal_date_recd_electronic     2009-09-12
_journal_date_accepted     2009-10-12
_journal_name_full     'Acta Crystallographica, Section E'
_journal_year     2009
_journal_volume     65
_journal_issue     11
_journal_page_first     o2808
_journal_page_last     o2808
_journal_paper_category     QO
_journal_coeditor_code     BT5059
_publ_contact_author_name     ' M.N. Ponnuswamy '
_publ_contact_author_address
;   Centre of Advanced Study in Crystallography and Biophysics
    University of Madras
    Guindy Campus
    Chennai - 600 025
    India
;
_publ_contact_author_email     'mnpsy2004@yahoo.com'
_publ_contact_author_fax     '+9144 22352494'
_publ_contact_author_phone     '+9144 22300122'
_publ_section_title
;\
<i>c</i>-3,<i>t</i>-3-Dimethyl-4-oxo-<i>r</i>-2,<i>c</i>-6-diphenylpiperidine-\
1-carboxamide
;
loop_
    _publ_author_name
    _publ_author_address
    'M. Thenmozhi'
;
    Centre of Advanced Study in Crystallography and Biophysics
    University of Madras
    Guindy Campus
    Chennai 600 025
    India
;
    'T. Kavitha'
;
    Centre of Advanced Study in Crystallography and Biophysics
    University of Madras
    Guindy Campus
    Chennai 600 025
    India
;
    'S. Ponnuswamy'
;
    Department of Chemistry
    Government Arts College (Autonomous)
    Coimbatore 641 018
    India
;
    'M. Jamesh'
;
    Department of Chemistry
    Government Arts College (Autonomous)
    Coimbatore 641 018
    India
;
    'M. N. Ponnuswamy'
;
    Centre of Advanced Study in Crystallography and Biophysics
    University of Madras
    Guindy Campus
    Chennai 600 025
    India
;
_publ_section_synopsis     .
data_I
_audit_creation_method     SHELXL-97
_chemical_name_systematic
;
<i>c</i>-3,<i>t</i>-3-Dimethyl-4-oxo-<i>r</i>-2,<i>c</i>-6-
diphenylpiperidine-1-carboxamide
;
_chemical_name_common
;
;
_chemical_formula_moiety     'C26 H26 N2 O2'
_chemical_formula_sum     'C26 H26 N2 O2'
_chemical_formula_iupac     'C26 H26 N2 O2'
_chemical_formula_weight     398.49
_chemical_melting_point     ?
_symmetry_cell_setting     Triclinic
_symmetry_space_group_name_H-M     'P -1'
_symmetry_space_group_name_Hall     '-P 1'
loop_
    _symmetry_equiv_pos_as_xyz
    'x, y, z'
    '-x, -y, -z'
_cell_length_a     9.6648(2)
_cell_length_b     10.7938(3)
_cell_length_c     11.4233(3)
_cell_angle_alpha     101.303(2)
_cell_angle_beta     90.1580(10)
_cell_angle_gamma     113.1910(10)
_cell_volume     1069.91(5)
_cell_formula_units_Z     2
_cell_measurement_reflns_used     6362
_cell_measurement_theta_min     2.1.
_cell_measurement_theta_max     30.3
_cell_measurement_temperature     293(2)
_exptl_crystal_description     Block
_exptl_crystal_colour     Colourless
_exptl_crystal_size_max     0.12
_exptl_crystal_size_mid     0.12
_exptl_crystal_size_min     0.10
_exptl_crystal_density_diffrn     1.237
_exptl_crystal_density_meas     ?
_exptl_crystal_density_method     'not measured'
_exptl_crystal_F_000     424
_exptl_absorpt_coefficient_mu     0.078
_exptl_absorpt_correction_type     multi-scan
_exptl_absorpt_process_details     '(SADABS; Sheldrick, 2001)'
_exptl_absorpt_correction_T_min     0.9907
_exptl_absorpt_correction_T_max     0.9922
_exptl_special_details
;
;
_diffrn_ambient_temperature     293(2)
_diffrn_radiation_type     MoK\a
_diffrn_radiation_wavelength     0.71073
_diffrn_radiation_source     'fine-focus sealed tube'
_diffrn_radiation_monochromator     graphite
_diffrn_measurement_device_type     'Bruker Kappa APEXII area-detector'
_diffrn_measurement_method     '\w and \f'
_diffrn_detector_area_resol_mean     ?
_diffrn_reflns_number     26776
_diffrn_reflns_av_R_equivalents     0.0269
_diffrn_reflns_av_sigmaI/netI     0.0233
_diffrn_reflns_theta_min     2.10
_diffrn_reflns_theta_max     30.25
_diffrn_reflns_theta_full     25.00
_diffrn_measured_fraction_theta_max     0.996
_diffrn_measured_fraction_theta_full     1.000
_diffrn_reflns_limit_h_min     -13
_diffrn_reflns_limit_h_max     13
_diffrn_reflns_limit_k_min     -15
_diffrn_reflns_limit_k_max     15
_diffrn_reflns_limit_l_min     -16
_diffrn_reflns_limit_l_max     16
_diffrn_standards_number     0
_diffrn_standards_interval_count     0
_diffrn_standards_interval_time     0
_diffrn_standards_decay_%     0
_refine_special_details
;
 Refinement of F^2^ against ALL reflections.  The weighted R-factor wR and
 goodness of fit S are based on F^2^, conventional R-factors R are based
 on F, with F set to zero for negative F^2^. The threshold expression of
 F^2^ > 2sigma(F^2^) is used only for calculating R-factors(gt) etc. and is
 not relevant to the choice of reflections for refinement.  R-factors based
 on F^2^ are statistically about twice as large as those based on F, and R-
 factors based on ALL data will be even larger.
;
_reflns_number_total     6362
_reflns_number_gt     4483
_reflns_threshold_expression     I>2\s(I)
_refine_ls_structure_factor_coef     Fsqd
_refine_ls_matrix_type     full
_refine_ls_R_factor_all     0.0664
_refine_ls_R_factor_gt     0.0448
_refine_ls_wR_factor_gt     0.1144
_refine_ls_wR_factor_ref     0.1291
_refine_ls_goodness_of_fit_ref     1.029
_refine_ls_restrained_S_all     1.029
_refine_ls_number_reflns     6362
_refine_ls_number_parameters     278
_refine_ls_number_restraints     1
_refine_ls_hydrogen_treatment     mixed
_refine_ls_weighting_scheme     calc
_refine_ls_weighting_details
         'calc w=1/[\s^2^(Fo^2^)+(0.0562P)^2^+0.1478P] where P=(Fo^2^+2Fc^2^)/3'
_atom_sites_solution_hydrogens     geom
_atom_sites_solution_primary     direct
_atom_sites_solution_secondary     difmap
_refine_ls_shift/su_max     0.010
_refine_ls_shift/su_mean     0.001
_refine_diff_density_max     0.234
_refine_diff_density_min     -0.156
_refine_ls_extinction_method     'SHELXS97 (Sheldrick, 2008)'
_refine_ls_extinction_coef     0.034(3)
_refine_ls_extinction_expression
                                  'Fc^*^=kFc[1+0.001xFc^2^\l^3^/sin(2\q)]^-1/4^'
loop_
    _atom_type_symbol
    _atom_type_description
    _atom_type_scat_dispersion_real
    _atom_type_scat_dispersion_imag
    _atom_type_scat_source
    'C' 'C' 0.0033 0.0016
                         'International Tables Vol C Tables 4.2.6.8 and 6.1.1.4'
    'H' 'H' 0.0000 0.0000
                         'International Tables Vol C Tables 4.2.6.8 and 6.1.1.4'
    'N' 'N' 0.0061 0.0033
                         'International Tables Vol C Tables 4.2.6.8 and 6.1.1.4'
    'O' 'O' 0.0106 0.0060
                         'International Tables Vol C Tables 4.2.6.8 and 6.1.1.4'
_computing_data_collection     'APEX2 (Bruker, 2004)'
_computing_cell_refinement     'SAINT (Bruker, 2004)'
_computing_data_reduction     'SAINT (Bruker, 2004)'
_computing_structure_solution     'SHELXS97 (Sheldrick, 2008)'
_computing_structure_refinement     'SHELXS97 (Sheldrick, 2008)'
_computing_molecular_graphics     'ORTEP-3 (Farrugia, 1997)'
_computing_publication_material
                            'SHELXL97 (Sheldrick, 2008) and PLATON (Spek, 2009)'
loop_
    _atom_site_type_symbol
    _atom_site_label
    _atom_site_fract_x
    _atom_site_fract_y
    _atom_site_fract_z
    _atom_site_U_iso_or_equiv
    _atom_site_adp_type
    _atom_site_calc_flag
    _atom_site_refinement_flags
    _atom_site_occupancy
    _atom_site_disorder_assembly
    _atom_site_disorder_group
    C C2 0.44729(12) 0.65312(11) 0.17958(10) 0.0397(2) Uani d . 1 . .
    H H2 0.4661 0.5889 0.1148 0.048 Uiso calc R 1 . .
    C C3 0.27465(12) 0.60768(12) 0.17189(11) 0.0464(3) Uani d . 1 . .
    C C4 0.23264(13) 0.71273(13) 0.25470(11) 0.0482(3) Uani d . 1 . .
    C C5 0.34974(13) 0.85807(13) 0.28686(12) 0.0486(3) Uani d . 1 . .
    H H5A 0.3981 0.8718 0.3656 0.058 Uiso calc R 1 . .
    H H5B 0.2979 0.9197 0.2936 0.058 Uiso calc R 1 . .
    C C6 0.47423(12) 0.90306(11) 0.20204(10) 0.0414(2) Uani d . 1 . .
    H H6 0.4324 0.9268 0.1356 0.050 Uiso calc R 1 . .
    C C7 0.60634(12) 0.79834(11) 0.05299(10) 0.0397(2) Uani d . 1 . .
    C C8 0.78032(12) 0.96713(11) -0.05439(10) 0.0404(2) Uani d . 1 . .
    C C9 0.77964(15) 0.88317(13) -0.16236(11) 0.0503(3) Uani d . 1 . .
    H H9 0.7057 0.7938 -0.1843 0.060 Uiso calc R 1 . .
    C C10 0.89077(17) 0.93379(15) -0.23770(13) 0.0628(4) Uani d . 1 . .
    H H10 0.8916 0.8770 -0.3101 0.075 Uiso calc R 1 . .
    C C11 0.99929(16) 1.06556(15) -0.20790(14) 0.0628(4) Uani d . 1 . .
    H H11 1.0729 1.0980 -0.2596 0.075 Uiso calc R 1 . .
    C C12 0.99842(15) 1.14898(14) -0.10158(14) 0.0582(3) Uani d . 1 . .
    H H12 1.0711 1.2390 -0.0812 0.070 Uiso calc R 1 . .
    C C13 0.89053(14) 1.10043(12) -0.02441(11) 0.0485(3) Uani d . 1 . .
    H H13 0.8916 1.1575 0.0484 0.058 Uiso calc R 1 . .
    C C14 0.52831(12) 0.64977(11) 0.29232(10) 0.0419(2) Uani d . 1 . .
    C C15 0.48157(15) 0.66344(14) 0.40654(12) 0.0550(3) Uani d . 1 . .
    H H15 0.3888 0.6690 0.4183 0.066 Uiso calc R 1 . .
    C C16 0.5715(2) 0.66892(17) 0.50407(14) 0.0684(4) Uani d . 1 . .
    H H16 0.5387 0.6785 0.5805 0.082 Uiso calc R 1 . .
    C C17 0.70797(18) 0.66035(16) 0.48857(15) 0.0683(4) Uani d . 1 . .
    H H17 0.7680 0.6646 0.5543 0.082 Uiso calc R 1 . .
    C C18 0.75602(15) 0.64543(15) 0.37601(15) 0.0630(4) Uani d . 1 . .
    H H18 0.8486 0.6392 0.3651 0.076 Uiso calc R 1 . .
    C C19 0.66678(13) 0.63960(13) 0.27891(13) 0.0510(3) Uani d . 1 . .
    H H19 0.6999 0.6286 0.2027 0.061 Uiso calc R 1 . .
    C C20 0.19496(16) 0.46380(14) 0.19745(15) 0.0632(4) Uani d . 1 . .
    H H20A 0.2215 0.4659 0.2791 0.095 Uiso calc R 1 . .
    H H20B 0.2257 0.4003 0.1447 0.095 Uiso calc R 1 . .
    H H20C 0.0876 0.4347 0.1847 0.095 Uiso calc R 1 . .
    C C21 0.22210(16) 0.60584(16) 0.04407(13) 0.0628(4) Uani d . 1 . .
    H H21A 0.1147 0.5793 0.0374 0.094 Uiso calc R 1 . .
    H H21B 0.2470 0.5409 -0.0124 0.094 Uiso calc R 1 . .
    H H21C 0.2718 0.6962 0.0275 0.094 Uiso calc R 1 . .
    C C22 0.60341(13) 1.03354(12) 0.26859(11) 0.0474(3) Uani d . 1 . .
    C C23 0.70016(15) 1.02965(15) 0.35611(12) 0.0587(3) Uani d . 1 . .
    H H23 0.6878 0.9455 0.3737 0.070 Uiso calc R 1 . .
    C C24 0.81482(18) 1.1497(2) 0.41752(16) 0.0796(5) Uani d U 1 . .
    H H24 0.8786 1.1460 0.4766 0.095 Uiso calc R 1 . .
    C C25 0.8349(2) 1.27372(19) 0.3918(2) 0.0935(6) Uani d U 1 . .
    H H25 0.9122 1.3543 0.4334 0.112 Uiso calc R 1 . .
    C C26 0.7412(2) 1.27938(16) 0.3048(2) 0.0903(6) Uani d . 1 . .
    H H26 0.7558 1.3639 0.2870 0.108 Uiso calc R 1 . .
    C C27 0.62430(18) 1.15950(14) 0.24296(15) 0.0664(4) Uani d . 1 . .
    H H27 0.5603 1.1640 0.1845 0.080 Uiso calc R 1 . .
    N N1 0.52148(10) 0.79071(9) 0.15014(8) 0.0386(2) Uani d . 1 . .
    N N2 0.67000(12) 0.92692(11) 0.02715(9) 0.0469(2) Uani d . 1 . .
    O O1 0.62406(11) 0.69939(9) -0.00520(8) 0.0565(2) Uani d . 1 . .
    O O2 0.11166(10) 0.68212(11) 0.29595(10) 0.0686(3) Uani d . 1 . .
    H H2A 0.6752(17) 0.9942(16) 0.0847(14) 0.061(4) Uiso d . 1 . .
loop_
    _atom_site_aniso_label
    _atom_site_aniso_U_11
    _atom_site_aniso_U_22
    _atom_site_aniso_U_33
    _atom_site_aniso_U_12
    _atom_site_aniso_U_13
    _atom_site_aniso_U_23
    C2 0.0345(5) 0.0362(5) 0.0476(6) 0.0130(4) 0.0116(4) 0.0097(4)
    C3 0.0332(5) 0.0434(6) 0.0576(7) 0.0109(4) 0.0071(5) 0.0091(5)
    C4 0.0336(5) 0.0558(7) 0.0562(7) 0.0185(5) 0.0092(5) 0.0132(5)
    C5 0.0407(6) 0.0486(6) 0.0588(7) 0.0219(5) 0.0163(5) 0.0078(5)
    C6 0.0381(5) 0.0406(5) 0.0475(6) 0.0186(4) 0.0088(4) 0.0081(4)
    C7 0.0360(5) 0.0403(5) 0.0425(5) 0.0149(4) 0.0079(4) 0.0090(4)
    C8 0.0395(5) 0.0421(6) 0.0443(6) 0.0190(5) 0.0088(4) 0.0145(4)
    C9 0.0519(7) 0.0447(6) 0.0498(6) 0.0154(5) 0.0129(5) 0.0084(5)
    C10 0.0709(9) 0.0624(8) 0.0555(8) 0.0271(7) 0.0264(7) 0.0123(6)
    C11 0.0537(8) 0.0642(9) 0.0750(9) 0.0229(7) 0.0297(7) 0.0265(7)
    C12 0.0436(7) 0.0491(7) 0.0772(9) 0.0112(5) 0.0121(6) 0.0187(6)
    C13 0.0466(6) 0.0443(6) 0.0531(7) 0.0171(5) 0.0063(5) 0.0099(5)
    C14 0.0374(5) 0.0363(5) 0.0525(6) 0.0135(4) 0.0101(5) 0.0134(4)
    C15 0.0532(7) 0.0634(8) 0.0559(7) 0.0281(6) 0.0154(6) 0.0192(6)
    C16 0.0810(10) 0.0730(10) 0.0530(8) 0.0312(8) 0.0074(7) 0.0168(7)
    C17 0.0655(9) 0.0618(9) 0.0740(10) 0.0196(7) -0.0122(7) 0.0197(7)
    C18 0.0425(7) 0.0569(8) 0.0917(11) 0.0185(6) 0.0011(7) 0.0237(7)
    C19 0.0410(6) 0.0506(7) 0.0660(8) 0.0195(5) 0.0136(5) 0.0199(6)
    C20 0.0460(7) 0.0478(7) 0.0863(10) 0.0084(6) 0.0184(7) 0.0154(7)
    C21 0.0466(7) 0.0664(9) 0.0634(8) 0.0150(6) -0.0062(6) 0.0037(7)
    C22 0.0423(6) 0.0429(6) 0.0523(6) 0.0161(5) 0.0160(5) 0.0012(5)
    C23 0.0482(7) 0.0603(8) 0.0567(7) 0.0163(6) 0.0078(6) 0.0002(6)
    C24 0.0541(8) 0.0866(10) 0.0687(10) 0.0134(8) 0.0045(7) -0.0170(8)
    C25 0.0692(11) 0.0643(9) 0.1014(14) 0.0008(8) 0.0184(10) -0.0282(8)
    C26 0.0941(13) 0.0401(8) 0.1177(16) 0.0155(8) 0.0353(12) -0.0011(8)
    C27 0.0710(9) 0.0430(7) 0.0821(10) 0.0227(6) 0.0206(8) 0.0062(6)
    N1 0.0362(4) 0.0361(4) 0.0446(5) 0.0151(4) 0.0113(4) 0.0094(4)
    N2 0.0549(6) 0.0398(5) 0.0472(5) 0.0194(4) 0.0190(4) 0.0108(4)
    O1 0.0640(6) 0.0426(5) 0.0640(5) 0.0224(4) 0.0311(4) 0.0117(4)
    O2 0.0388(5) 0.0738(7) 0.0890(7) 0.0197(4) 0.0237(5) 0.0137(5)
_geom_special_details
;
 All esds (except the esd in the dihedral angle between two l.s. planes)
 are estimated using the full covariance matrix.  The cell esds are taken
 into account individually in the estimation of esds in distances, angles
 and torsion angles; correlations between esds in cell parameters are only
 used when they are defined by crystal symmetry.  An approximate (isotropic)
 treatment of cell esds is used for estimating esds involving l.s. planes.
;
loop_
    _geom_bond_atom_site_label_1
    _geom_bond_atom_site_label_2
    _geom_bond_site_symmetry_2
    _geom_bond_distance
    _geom_bond_publ_flag
    C2 N1 . 1.4802(13) ?
    C2 C14 . 1.5193(16) ?
    C2 C3 . 1.5395(15) ?
    C2 H2 . 0.9800 ?
    C3 C4 . 1.5132(17) ?
    C3 C20 . 1.5256(18) ?
    C3 C21 . 1.5384(19) ?
    C4 O2 . 1.2075(14) ?
    C4 C5 . 1.5001(17) ?
    C5 C6 . 1.5339(15) ?
    C5 H5A . 0.9700 ?
    C5 H5B . 0.9700 ?
    C6 N1 . 1.4786(13) ?
    C6 C22 . 1.5201(16) ?
    C6 H6 . 0.9800 ?
    C7 O1 . 1.2159(13) ?
    C7 N2 . 1.3715(15) ?
    C7 N1 . 1.3779(13) ?
    C8 C9 . 1.3783(16) ?
    C8 C13 . 1.3856(16) ?
    C8 N2 . 1.4115(14) ?
    C9 C10 . 1.3856(17) ?
    C9 H9 . 0.9300 ?
    C10 C11 . 1.368(2) ?
    C10 H10 . 0.9300 ?
    C11 C12 . 1.365(2) ?
    C11 H11 . 0.9300 ?
    C12 C13 . 1.3765(18) ?
    C12 H12 . 0.9300 ?
    C13 H13 . 0.9300 ?
    C14 C15 . 1.3816(17) ?
    C14 C19 . 1.3917(16) ?
    C15 C16 . 1.389(2) ?
    C15 H15 . 0.9300 ?
    C16 C17 . 1.368(2) ?
    C16 H16 . 0.9300 ?
    C17 C18 . 1.370(2) ?
    C17 H17 . 0.9300 ?
    C18 C19 . 1.379(2) ?
    C18 H18 . 0.9300 ?
    C19 H19 . 0.9300 ?
    C20 H20A . 0.9600 ?
    C20 H20B . 0.9600 ?
    C20 H20C . 0.9600 ?
    C21 H21A . 0.9600 ?
    C21 H21B . 0.9600 ?
    C21 H21C . 0.9600 ?
    C22 C27 . 1.3839(19) ?
    C22 C23 . 1.385(2) ?
    C23 C24 . 1.381(2) ?
    C23 H23 . 0.9300 ?
    C24 C25 . 1.366(3) ?
    C24 H24 . 0.9300 ?
    C25 C26 . 1.369(3) ?
    C25 H25 . 0.9300 ?
    C26 C27 . 1.392(2) ?
    C26 H26 . 0.9300 ?
    C27 H27 . 0.9300 ?
    N2 H2A . 0.864(16) ?
loop_
    _geom_angle_atom_site_label_1
    _geom_angle_atom_site_label_2
    _geom_angle_atom_site_label_3
    _geom_angle_site_symmetry_1
    _geom_angle_site_symmetry_3
    _geom_angle
    _geom_angle_publ_flag
    N1 C2 C14 . . 109.54(9) ?
    N1 C2 C3 . . 110.26(9) ?
    C14 C2 C3 . . 119.32(9) ?
    N1 C2 H2 . . 105.6 ?
    C14 C2 H2 . . 105.6 ?
    C3 C2 H2 . . 105.6 ?
    C4 C3 C20 . . 111.63(10) ?
    C4 C3 C21 . . 106.12(11) ?
    C20 C3 C21 . . 109.08(11) ?
    C4 C3 C2 . . 110.60(9) ?
    C20 C3 C2 . . 111.34(10) ?
    C21 C3 C2 . . 107.87(10) ?
    O2 C4 C5 . . 120.53(11) ?
    O2 C4 C3 . . 122.26(11) ?
    C5 C4 C3 . . 117.19(9) ?
    C4 C5 C6 . . 117.78(10) ?
    C4 C5 H5A . . 107.9 ?
    C6 C5 H5A . . 107.9 ?
    C4 C5 H5B . . 107.9 ?
    C6 C5 H5B . . 107.9 ?
    H5A C5 H5B . . 107.2 ?
    N1 C6 C22 . . 113.61(9) ?
    N1 C6 C5 . . 112.05(9) ?
    C22 C6 C5 . . 108.49(9) ?
    N1 C6 H6 . . 107.5 ?
    C22 C6 H6 . . 107.5 ?
    C5 C6 H6 . . 107.5 ?
    O1 C7 N2 . . 122.47(10) ?
    O1 C7 N1 . . 122.90(10) ?
    N2 C7 N1 . . 114.63(9) ?
    C9 C8 C13 . . 119.39(10) ?
    C9 C8 N2 . . 123.48(10) ?
    C13 C8 N2 . . 117.08(10) ?
    C8 C9 C10 . . 119.03(12) ?
    C8 C9 H9 . . 120.5 ?
    C10 C9 H9 . . 120.5 ?
    C11 C10 C9 . . 121.42(13) ?
    C11 C10 H10 . . 119.3 ?
    C9 C10 H10 . . 119.3 ?
    C12 C11 C10 . . 119.36(12) ?
    C12 C11 H11 . . 120.3 ?
    C10 C11 H11 . . 120.3 ?
    C11 C12 C13 . . 120.31(12) ?
    C11 C12 H12 . . 119.8 ?
    C13 C12 H12 . . 119.8 ?
    C12 C13 C8 . . 120.47(12) ?
    C12 C13 H13 . . 119.8 ?
    C8 C13 H13 . . 119.8 ?
    C15 C14 C19 . . 117.59(12) ?
    C15 C14 C2 . . 126.22(10) ?
    C19 C14 C2 . . 116.09(10) ?
    C14 C15 C16 . . 120.74(13) ?
    C14 C15 H15 . . 119.6 ?
    C16 C15 H15 . . 119.6 ?
    C17 C16 C15 . . 120.48(14) ?
    C17 C16 H16 . . 119.8 ?
    C15 C16 H16 . . 119.8 ?
    C16 C17 C18 . . 119.82(14) ?
    C16 C17 H17 . . 120.1 ?
    C18 C17 H17 . . 120.1 ?
    C17 C18 C19 . . 119.84(13) ?
    C17 C18 H18 . . 120.1 ?
    C19 C18 H18 . . 120.1 ?
    C18 C19 C14 . . 121.52(13) ?
    C18 C19 H19 . . 119.2 ?
    C14 C19 H19 . . 119.2 ?
    C3 C20 H20A . . 109.5 ?
    C3 C20 H20B . . 109.5 ?
    H20A C20 H20B . . 109.5 ?
    C3 C20 H20C . . 109.5 ?
    H20A C20 H20C . . 109.5 ?
    H20B C20 H20C . . 109.5 ?
    C3 C21 H21A . . 109.5 ?
    C3 C21 H21B . . 109.5 ?
    H21A C21 H21B . . 109.5 ?
    C3 C21 H21C . . 109.5 ?
    H21A C21 H21C . . 109.5 ?
    H21B C21 H21C . . 109.5 ?
    C27 C22 C23 . . 118.93(13) ?
    C27 C22 C6 . . 119.72(13) ?
    C23 C22 C6 . . 121.35(12) ?
    C24 C23 C22 . . 120.53(16) ?
    C24 C23 H23 . . 119.7 ?
    C22 C23 H23 . . 119.7 ?
    C25 C24 C23 . . 120.28(19) ?
    C25 C24 H24 . . 119.9 ?
    C23 C24 H24 . . 119.9 ?
    C24 C25 C26 . . 119.99(16) ?
    C24 C25 H25 . . 120.0 ?
    C26 C25 H25 . . 120.0 ?
    C25 C26 C27 . . 120.40(18) ?
    C25 C26 H26 . . 119.8 ?
    C27 C26 H26 . . 119.8 ?
    C22 C27 C26 . . 119.87(18) ?
    C22 C27 H27 . . 120.1 ?
    C26 C27 H27 . . 120.1 ?
    C7 N1 C6 . . 121.29(9) ?
    C7 N1 C2 . . 116.56(8) ?
    C6 N1 C2 . . 120.31(8) ?
    C7 N2 C8 . . 125.58(9) ?
    C7 N2 H2A . . 115.1(10) ?
    C8 N2 H2A . . 113.3(10) ?
loop_
    _geom_torsion_atom_site_label_1
    _geom_torsion_atom_site_label_2
    _geom_torsion_atom_site_label_3
    _geom_torsion_atom_site_label_4
    _geom_torsion_site_symmetry_1
    _geom_torsion_site_symmetry_2
    _geom_torsion_site_symmetry_3
    _geom_torsion_site_symmetry_4
    _geom_torsion
    _geom_torsion_publ_flag
    N1 C2 C3 C4 . . . . -57.33(13) ?
    C14 C2 C3 C4 . . . . 70.71(13) ?
    N1 C2 C3 C20 . . . . 177.95(10) ?
    C14 C2 C3 C20 . . . . -54.01(14) ?
    N1 C2 C3 C21 . . . . 58.31(12) ?
    C14 C2 C3 C21 . . . . -173.65(10) ?
    C20 C3 C4 O2 . . . . -29.31(18) ?
    C21 C3 C4 O2 . . . . 89.41(15) ?
    C2 C3 C4 O2 . . . . -153.86(13) ?
    C20 C3 C4 C5 . . . . 149.20(12) ?
    C21 C3 C4 C5 . . . . -92.08(13) ?
    C2 C3 C4 C5 . . . . 24.65(15) ?
    O2 C4 C5 C6 . . . . -158.95(12) ?
    C3 C4 C5 C6 . . . . 22.51(17) ?
    C4 C5 C6 N1 . . . . -36.49(15) ?
    C4 C5 C6 C22 . . . . -162.73(11) ?
    C13 C8 C9 C10 . . . . 0.85(19) ?
    N2 C8 C9 C10 . . . . 178.19(12) ?
    C8 C9 C10 C11 . . . . -1.0(2) ?
    C9 C10 C11 C12 . . . . 0.1(2) ?
    C10 C11 C12 C13 . . . . 0.8(2) ?
    C11 C12 C13 C8 . . . . -0.9(2) ?
    C9 C8 C13 C12 . . . . 0.09(19) ?
    N2 C8 C13 C12 . . . . -177.42(12) ?
    N1 C2 C14 C15 . . . . 100.75(13) ?
    C3 C2 C14 C15 . . . . -27.62(17) ?
    N1 C2 C14 C19 . . . . -75.44(12) ?
    C3 C2 C14 C19 . . . . 156.19(10) ?
    C19 C14 C15 C16 . . . . 1.00(19) ?
    C2 C14 C15 C16 . . . . -175.14(12) ?
    C14 C15 C16 C17 . . . . -0.2(2) ?
    C15 C16 C17 C18 . . . . -0.4(2) ?
    C16 C17 C18 C19 . . . . 0.2(2) ?
    C17 C18 C19 C14 . . . . 0.6(2) ?
    C15 C14 C19 C18 . . . . -1.17(18) ?
    C2 C14 C19 C18 . . . . 175.36(11) ?
    N1 C6 C22 C27 . . . . 129.49(12) ?
    C5 C6 C22 C27 . . . . -105.18(13) ?
    N1 C6 C22 C23 . . . . -51.43(14) ?
    C5 C6 C22 C23 . . . . 73.89(13) ?
    C27 C22 C23 C24 . . . . 0.55(19) ?
    C6 C22 C23 C24 . . . . -178.53(12) ?
    C22 C23 C24 C25 . . . . -0.6(2) ?
    C23 C24 C25 C26 . . . . 0.0(3) ?
    C24 C25 C26 C27 . . . . 0.7(3) ?
    C23 C22 C27 C26 . . . . 0.1(2) ?
    C6 C22 C27 C26 . . . . 179.15(13) ?
    C25 C26 C27 C22 . . . . -0.7(2) ?
    O1 C7 N1 C6 . . . . -166.29(11) ?
    N2 C7 N1 C6 . . . . 13.92(15) ?
    O1 C7 N1 C2 . . . . -1.72(16) ?
    N2 C7 N1 C2 . . . . 178.49(10) ?
    C22 C6 N1 C7 . . . . -71.04(14) ?
    C5 C6 N1 C7 . . . . 165.56(10) ?
    C22 C6 N1 C2 . . . . 124.96(11) ?
    C5 C6 N1 C2 . . . . 1.56(14) ?
    C14 C2 N1 C7 . . . . 107.12(10) ?
    C3 C2 N1 C7 . . . . -119.65(10) ?
    C14 C2 N1 C6 . . . . -88.14(11) ?
    C3 C2 N1 C6 . . . . 45.08(13) ?
    O1 C7 N2 C8 . . . . -10.60(19) ?
    N1 C7 N2 C8 . . . . 169.19(11) ?
    C9 C8 N2 C7 . . . . 39.03(18) ?
    C13 C8 N2 C7 . . . . -143.58(12) ?
loop_
    _geom_hbond_atom_site_label_D
    _geom_hbond_atom_site_label_H
    _geom_hbond_atom_site_label_A
    _geom_hbond_site_symmetry_A
    _geom_hbond_distance_DH
    _geom_hbond_distance_HA
    _geom_hbond_distance_DA
    _geom_hbond_angle_DHA
    C18 H18 O2 1_655 0.93 2.56 3.4488(17) 161.2
    C20 H20B O1 2_665 0.96 2.52 3.4520(17) 162.4
