# Supplementary material for: c-3,t-3-Dimethyl-4-oxo-r-2,c-6-diphenyl­piperidine-1-carboxamide
Source: Acta Crystallogr Sect E Struct Rep Online. 2009 Oct 23;65(Pt 11):o2808. doi: 10.1107/S1600536809041579 (PMC2971303; doi:10.1107/S1600536809041579)
Supplement: Supplementary file 2 [file e-65-o2808-Isup2.hkl]

#
# h,k,l, Fc-squared, Fo-squared, sigma(Fo-squared) and status flag
#
data_I
_shelx_title ' pc3dmpo in P -1'
_shelx_refln_list_code          4
_shelx_F_calc_maximum       93.76
_exptl_crystal_F_000       424.00
_reflns_d_resolution_high  0.7053
 
loop_
 _symmetry_equiv_pos_as_xyz
 'x, y, z'
 '-x, -y, -z'
 
_cell_length_a     9.6648
_cell_length_b    10.7938
_cell_length_c    11.4233
_cell_angle_alpha 101.303
_cell_angle_beta   90.158
_cell_angle_gamma 113.191
 
_shelx_F_squared_multiplier     1.000
 
loop_
 _refln_index_h
 _refln_index_k
 _refln_index_l
 _refln_F_squared_calc
 _refln_F_squared_meas
 _refln_F_squared_sigma
 _refln_observed_status
   1   0   0     3274.43     2720.29    157.71 o
   2   0   0     1203.61     1192.83     12.20 o
   3   0   0      112.60      121.09      1.39 o
   4   0   0      165.83      171.02      2.32 o
   5   0   0        0.14       -0.05      0.22 o
   6   0   0        1.49        0.70      0.33 o
   7   0   0       44.16       47.22      1.41 o
   8   0   0      107.06      116.32      2.57 o
   9   0   0       68.86       70.19      2.01 o
  10   0   0       26.45       26.22      2.07 o
  11   0   0        1.14        0.89      0.66 o
  12   0   0        1.66        2.45      0.92 o
 -12   1   0       10.12       13.00      2.28 o
 -11   1   0        0.35       -0.23      0.64 o
 -10   1   0       20.81       23.48      1.22 o
  -9   1   0        1.58        2.11      0.55 o
  -8   1   0       18.82       16.35      0.97 o
  -7   1   0       10.70       11.33      0.52 o
  -6   1   0      251.02      252.58      3.28 o
  -5   1   0       21.92       30.30      0.65 o
  -4   1   0      113.14      132.67      1.55 o
  -3   1   0     1061.61     1054.97     10.13 o
  -2   1   0      444.80      478.30      4.16 o
  -1   1   0       11.14        9.30      0.36 o
   0   1   0     1020.88      620.19     15.58 o
   1   1   0      957.33      955.01      8.16 o
   2   1   0     3226.08     3328.17     31.41 o
   3   1   0      410.66      420.81      4.58 o
   4   1   0      334.89      336.84      4.52 o
   5   1   0       15.68       23.22      1.12 o
   6   1   0        6.10        6.37      0.89 o
   7   1   0       12.07        9.95      0.68 o
   8   1   0        6.25        3.23      0.68 o
   9   1   0        8.93        8.23      0.93 o
  10   1   0       25.88       25.75      1.40 o
  11   1   0        3.68        4.52      0.92 o
  12   1   0       11.34       12.83      1.77 o
 -13   2   0        6.46        7.87      1.57 o
 -12   2   0        1.95        0.83      1.07 o
 -11   2   0        0.00       -0.32      0.74 o
 -10   2   0       59.56       65.00      1.76 o
  -9   2   0        3.77        4.86      0.63 o
  -8   2   0       95.11      104.15      1.78 o
  -7   2   0       25.87       29.34      0.76 o
  -6   2   0        4.06        4.78      0.33 o
  -5   2   0      296.38      315.77      3.35 o
  -4   2   0        5.68        3.98      0.26 o
  -3   2   0       18.17       22.63      0.48 o
  -2   2   0      485.47      487.94      4.75 o
  -1   2   0      505.68      515.60      4.71 o
   0   2   0     1057.12     1086.85      8.83 o
   1   2   0     1210.92     1251.34     10.16 o
   2   2   0     1839.65     1905.74     18.16 o
   3   2   0      534.46      590.67      6.86 o
   4   2   0       24.95       24.05      0.76 o
   5   2   0       94.05       90.89      2.37 o
   6   2   0       21.95       22.36      0.80 o
   7   2   0       31.77       31.88      1.28 o
   8   2   0       19.32       19.29      1.51 o
   9   2   0        7.55        6.76      0.88 o
  10   2   0        0.02       -0.29      0.70 o
  11   2   0        0.59       -0.08      0.79 o
 -13   3   0        1.31        0.73      1.11 o
 -12   3   0        1.37        0.77      1.57 o
 -11   3   0       57.90       56.12      5.23 o
 -10   3   0       34.58       34.94      1.43 o
  -9   3   0        7.49        5.81      0.57 o
  -8   3   0       17.97       14.26      0.69 o
  -7   3   0       58.37       60.35      1.18 o
  -6   3   0       75.59       81.91      1.28 o
  -5   3   0      641.17      688.19      7.89 o
  -4   3   0      323.31      343.23      4.07 o
  -3   3   0     1009.82     1008.31     11.17 o
  -2   3   0      193.86      203.19      2.23 o
  -1   3   0      210.36      228.30      2.68 o
   0   3   0     3787.47     3839.12     38.74 o
   1   3   0     1291.17     1326.93     12.65 o
   2   3   0     1364.57     1482.63     12.11 o
   3   3   0      360.81      411.16      4.27 o
   4   3   0       14.51       21.25      0.70 o
   5   3   0       70.44       75.55      1.61 o
   6   3   0      148.16      137.73      2.83 o
   7   3   0        5.54        4.39      0.70 o
   8   3   0        9.03        8.18      0.86 o
   9   3   0       15.29       18.12      1.69 o
  10   3   0       35.07       39.39      1.82 o
  11   3   0        1.64        3.57      0.98 o
 -13   4   0        0.54       -0.08      1.03 o
 -12   4   0        2.79        2.39      1.12 o
 -11   4   0       86.16       89.85      2.77 o
 -10   4   0       34.46       32.69      1.15 o
  -9   4   0       81.41       74.05      1.74 o
  -8   4   0       12.46       14.50      0.65 o
  -7   4   0        7.26        8.05      0.44 o
  -6   4   0       61.71       53.40      0.98 o
  -5   4   0        2.29        1.64      0.23 o
  -4   4   0       41.11       38.19      1.04 o
  -3   4   0      100.81      113.16      1.40 o
  -2   4   0      800.81      823.68      9.17 o
  -1   4   0      380.00      376.91      4.78 o
   0   4   0     2234.55     2401.92     24.30 o
   1   4   0        0.83        0.31      0.15 o
   2   4   0       69.39       61.07      0.91 o
   3   4   0       27.39       29.33      0.66 o
   4   4   0      186.31      183.88      2.62 o
   5   4   0      114.97      111.40      2.15 o
   6   4   0       58.80       53.25      2.12 o
   7   4   0        0.12       -0.19      0.50 o
   8   4   0        0.62        2.10      0.73 o
   9   4   0       19.75       20.55      1.71 o
  10   4   0        0.25       -0.29      0.82 o
 -13   5   0        1.56        2.23      0.94 o
 -12   5   0       17.64       19.21      1.46 o
 -11   5   0        0.00       -0.15      0.65 o
 -10   5   0        0.26       -0.13      0.44 o
  -9   5   0       73.43       73.13      1.52 o
  -8   5   0      175.14      179.75      2.47 o
  -7   5   0       26.18       26.07      0.67 o
  -6   5   0       21.80       24.25      0.60 o
  -5   5   0       50.48       50.07      0.95 o
  -4   5   0       63.84       58.93      1.00 o
  -3   5   0      570.37      575.27      6.06 o
  -2   5   0       79.08       81.19      1.20 o
  -1   5   0       69.71       66.52      1.07 o
   0   5   0      561.88      567.96      6.04 o
   1   5   0      121.70      156.50      1.75 o
   2   5   0       51.34       53.76      0.85 o
   3   5   0       17.67       19.91      0.82 o
   4   5   0       59.79       57.74      1.07 o
   5   5   0       35.02       27.96      1.51 o
   6   5   0       15.45       13.12      0.79 o
   7   5   0        0.24        0.40      0.59 o
   8   5   0        5.75        4.90      0.90 o
   9   5   0        9.57       12.20      1.22 o
 -13   6   0       19.43       22.31      1.66 o
 -12   6   0       12.40       13.82      1.31 o
 -11   6   0        1.45        1.80      0.65 o
 -10   6   0        2.89        4.48      0.58 o
  -9   6   0       49.05       41.86      1.14 o
  -8   6   0      122.46      114.36      2.04 o
  -7   6   0        1.37        0.18      0.24 o
  -6   6   0       63.73       64.30      1.12 o
  -5   6   0       38.79       45.99      0.92 o
  -4   6   0        2.72        4.87      0.31 o
  -3   6   0       15.90       13.89      0.48 o
  -2   6   0      147.00      162.86      2.16 o
  -1   6   0       23.04       28.75      0.70 o
   0   6   0      250.82      236.67      2.69 o
   1   6   0      536.37      545.93      5.59 o
   2   6   0        1.99        2.98      0.28 o
   3   6   0        0.84        0.47      0.27 o
   4   6   0        5.98        5.60      0.41 o
   5   6   0       11.26        8.81      0.85 o
   6   6   0        9.10        9.52      0.92 o
   7   6   0        0.16       -0.11      0.66 o
   8   6   0       11.91       12.87      1.37 o
   9   6   0        6.89        8.51      2.30 o
 -13   7   0        0.79        0.09      0.86 o
 -12   7   0        0.57       -0.26      0.77 o
 -11   7   0        5.16        4.20      0.74 o
 -10   7   0        8.17        9.60      0.83 o
  -9   7   0        0.91        1.14      0.46 o
  -8   7   0        1.65        2.06      0.40 o
  -7   7   0        8.66        9.48      0.49 o
  -6   7   0       12.09       16.07      0.56 o
  -5   7   0      560.41      595.21      7.28 o
  -4   7   0      224.68      225.07      3.01 o
  -3   7   0        0.02       -0.07      0.19 o
  -2   7   0      223.86      210.99      3.79 o
  -1   7   0      478.53      479.83      5.36 o
   0   7   0       63.32       73.38      1.18 o
   1   7   0       12.66       15.13      0.61 o
   2   7   0      144.93      128.83      1.99 o
   3   7   0       43.44       38.27      1.09 o
   4   7   0        0.01        0.33      0.54 o
   5   7   0       25.22       25.82      1.28 o
   6   7   0        0.56       -0.64      0.64 o
   7   7   0        0.66        1.41      1.42 o
   8   7   0        2.17        4.02      1.35 o
 -13   8   0        7.93        7.79      1.44 o
 -12   8   0        6.45        9.02      1.07 o
 -11   8   0        1.14        0.54      0.59 o
 -10   8   0       11.17       10.38      0.86 o
  -9   8   0        1.18        1.10      0.50 o
  -8   8   0       45.98       46.63      1.25 o
  -7   8   0        1.84        1.93      0.34 o
  -6   8   0       15.44       13.53      0.50 o
  -5   8   0        0.10       -0.25      0.25 o
  -4   8   0       62.07       65.77      1.07 o
  -3   8   0       38.07       36.85      1.17 o
  -2   8   0        0.59        0.77      0.25 o
  -1   8   0      322.15      318.11      3.82 o
   0   8   0       24.95       20.78      0.72 o
   1   8   0      363.28      336.43      4.88 o
   2   8   0      125.75      111.10      2.17 o
   3   8   0       48.47       45.54      1.34 o
   4   8   0       16.19       13.58      1.12 o
   5   8   0        0.05        0.70      0.68 o
   6   8   0        4.04        4.27      1.21 o
   7   8   0        0.01        0.42      1.01 o
 -13   9   0        0.00       -0.19      1.00 o
 -12   9   0        5.50        6.80      1.96 o
 -11   9   0        0.10       -0.33      0.92 o
 -10   9   0       18.80       20.58      2.09 o
  -9   9   0        1.72        1.02      0.59 o
  -8   9   0       79.77       82.09      1.97 o
  -7   9   0        0.67       -0.03      0.40 o
  -6   9   0       12.26       12.83      0.68 o
  -5   9   0        0.07       -0.28      0.28 o
  -4   9   0        0.00       -0.30      0.30 o
  -3   9   0      546.73      547.82      6.12 o
  -2   9   0      565.03      544.99      6.15 o
  -1   9   0       54.44       50.31      1.76 o
   0   9   0        0.04        0.16      0.43 o
   1   9   0       32.13       25.99      1.12 o
   2   9   0        1.78        1.84      0.57 o
   3   9   0        0.03       -1.00      1.00 o
   4   9   0        2.61        0.84      0.83 o
   5   9   0       35.23       42.60      2.46 o
   6   9   0        0.50       -0.90      1.03 o
 -12  10   0       11.95       11.64      1.84 o
 -11  10   0        1.87        1.49      1.27 o
 -10  10   0        2.54        3.01      0.77 o
  -9  10   0        6.58        5.00      0.84 o
  -8  10   0       22.83       19.88      1.23 o
  -7  10   0       19.06       17.66      1.12 o
  -6  10   0        6.12        5.27      0.74 o
  -5  10   0       28.91       29.91      1.36 o
  -4  10   0       55.07       58.70      1.91 o
  -3  10   0       87.39       79.82      2.31 o
  -2  10   0        0.48        0.04      0.55 o
  -1  10   0        1.44        0.76      0.56 o
   0  10   0        6.36        4.90      1.12 o
   1  10   0        1.63        0.33      0.63 o
   2  10   0        6.41        4.48      0.81 o
   3  10   0        2.66        3.03      1.04 o
   4  10   0        2.83        5.93      1.42 o
   5  10   0       15.85       18.87      2.12 o
 -12  11   0        0.06       -0.73      0.73 o
 -11  11   0        2.04        0.39      0.76 o
 -10  11   0       21.08       17.72      1.31 o
  -9  11   0        5.63        5.65      0.89 o
  -8  11   0       10.01       10.44      1.16 o
  -7  11   0        0.30       -0.06      0.67 o
  -6  11   0       57.36       56.02      1.97 o
  -5  11   0       22.88       21.51      1.50 o
  -4  11   0       19.21       21.58      2.07 o
  -3  11   0        1.44        0.65      0.63 o
  -2  11   0        9.97       11.13      0.99 o
  -1  11   0        5.19        6.02      0.86 o
   0  11   0        1.86        1.42      0.67 o
   1  11   0        0.12        0.49      0.61 o
   2  11   0        0.18       -0.19      0.85 o
   3  11   0       18.64       18.84      1.81 o
   4  11   0       13.81       16.92      1.87 o
 -11  12   0        1.33        0.61      0.81 o
 -10  12   0        0.54        0.58      0.76 o
  -9  12   0        5.86        3.24      1.01 o
  -8  12   0        7.38        8.25      1.00 o
  -7  12   0        7.78        8.02      0.98 o
  -6  12   0       29.58       29.62      1.55 o
  -5  12   0       19.34       23.56      1.64 o
  -4  12   0        0.16       -0.93      0.93 o
  -3  12   0        9.84        9.87      1.02 o
  -2  12   0       13.32       16.98      1.24 o
  -1  12   0        1.43        2.75      0.84 o
   0  12   0        8.02       12.91      1.18 o
   1  12   0        0.04       -0.89      0.89 o
   2  12   0        9.42        9.10      1.46 o
   3  12   0        4.95        8.86      1.57 o
 -11  13   0        2.36        0.44      1.40 o
 -10  13   0        6.67        5.73      1.07 o
  -9  13   0        4.11        3.13      0.91 o
  -8  13   0        8.55       10.33      1.10 o
  -7  13   0        0.25        0.08      0.68 o
  -6  13   0       35.83       39.21      1.83 o
  -5  13   0        0.54       -0.25      0.69 o
  -4  13   0       12.67       11.77      1.17 o
  -3  13   0        0.34        0.26      0.73 o
  -2  13   0        1.25        1.37      0.78 o
  -1  13   0        0.62       -0.69      0.69 o
   0  13   0        2.87        2.22      0.86 o
   1  13   0       11.79       11.40      1.56 o
  -9  14   0        1.78        1.40      0.81 o
  -8  14   0        1.00       -0.68      0.68 o
  -7  14   0        0.03       -0.71      0.71 o
  -6  14   0       14.04       13.78      1.28 o
  -5  14   0        2.85        2.59      1.32 o
  -4  14   0        0.68       -0.34      0.75 o
  -3  14   0        1.31        2.33      0.86 o
  -2  14   0        2.99        4.64      1.02 o
  -1  14   0        5.80        6.14      1.66 o
   4 -15   1        2.08        0.44      0.86 o
   5 -15   1        0.53        0.56      0.87 o
   6 -15   1        1.88        2.44      0.94 o
   7 -15   1        9.34       11.64      2.48 o
   1 -14   1        1.23        1.53      1.42 o
   2 -14   1       10.01       11.73      1.29 o
   3 -14   1        0.03        0.54      0.76 o
   4 -14   1        4.24        4.75      0.97 o
   5 -14   1        3.51        2.41      0.84 o
   6 -14   1        0.87       -0.64      0.72 o
   7 -14   1       10.80       11.57      1.22 o
   8 -14   1        3.48        3.41      0.91 o
   9 -14   1        0.28        1.13      0.91 o
  -1 -13   1        2.14        1.30      1.11 o
   0 -13   1       13.22       13.70      1.32 o
   1 -13   1       29.97       34.68      2.16 o
   2 -13   1        0.75        0.49      0.73 o
   3 -13   1        9.64        8.42      1.09 o
   4 -13   1        0.49       -0.65      0.65 o
   5 -13   1        2.11        1.30      1.10 o
   6 -13   1       30.31       29.38      2.29 o
   7 -13   1        0.35       -0.11      0.68 o
   8 -13   1        0.06        0.81      0.83 o
   9 -13   1        0.13       -0.33      0.66 o
  10 -13   1        1.34       -0.41      0.90 o
  11 -13   1        3.97        3.47      1.00 o
  -3 -12   1       42.97       53.10      2.97 o
  -2 -12   1       15.61       16.53      1.73 o
  -1 -12   1       15.11       16.26      1.33 o
   0 -12   1        9.28        8.40      1.43 o
   1 -12   1       32.92       33.12      2.52 o
   2 -12   1        0.55        0.92      0.92 o
   3 -12   1        0.01        0.34      0.66 o
   4 -12   1        4.45        5.44      0.89 o
   5 -12   1        0.07       -0.36      0.66 o
   6 -12   1       55.53       55.83      2.10 o
   7 -12   1        2.34        2.22      0.77 o
   8 -12   1        1.09        3.01      0.80 o
   9 -12   1        0.49        0.83      0.68 o
  10 -12   1        3.49        4.29      0.94 o
  11 -12   1        0.00       -0.12      0.74 o
  12 -12   1        1.93        2.52      1.72 o
  -4 -11   1        0.26       -0.02      1.15 o
  -3 -11   1        0.25        1.67      1.10 o
  -2 -11   1       15.57       16.30      3.04 o
  -1 -11   1       28.10       20.54      2.03 o
   0 -11   1        4.41        3.19      0.80 o
   1 -11   1       22.52       22.48      1.34 o
   2 -11   1        3.13        3.38      1.16 o
   3 -11   1        0.15       -0.08      0.82 o
   4 -11   1        0.38        0.26      0.60 o
   5 -11   1        0.34        0.28      0.67 o
   6 -11   1       22.16       24.58      1.47 o
   7 -11   1        0.43       -0.38      0.68 o
   8 -11   1       17.70       15.45      1.18 o
   9 -11   1       20.17       19.42      1.32 o
  10 -11   1        1.47        0.92      1.08 o
  11 -11   1        0.35       -0.55      0.75 o
  12 -11   1        0.02        0.76      0.82 o
  -5 -10   1        0.42        0.51      1.20 o
  -4 -10   1        3.21        4.34      1.22 o
  -3 -10   1        1.40        1.12      0.91 o
  -2 -10   1       18.64       13.08      0.96 o
  -1 -10   1        3.11        4.00      0.70 o
   0 -10   1       66.87       64.57      2.12 o
   1 -10   1       86.89       81.80      2.02 o
   2 -10   1        1.49        1.35      0.53 o
   3 -10   1       19.70       21.14      1.02 o
   4 -10   1        4.36        4.39      0.67 o
   5 -10   1        6.67        9.16      0.97 o
   6 -10   1        0.12       -0.50      0.50 o
   7 -10   1        2.63        3.15      0.79 o
   8 -10   1        0.80        1.72      0.70 o
   9 -10   1        5.41        5.36      0.90 o
  10 -10   1        3.25        2.65      0.81 o
  11 -10   1        2.59        2.12      0.84 o
  12 -10   1        0.32       -0.71      0.73 o
  13 -10   1        0.05       -0.91      1.03 o
  -6  -9   1        0.11       -0.60      1.29 o
  -5  -9   1        0.06        0.56      0.80 o
  -4  -9   1        7.53        5.95      0.95 o
  -3  -9   1        1.76        1.20      0.60 o
  -2  -9   1       46.35       40.44      1.31 o
  -1  -9   1       28.51       32.34      1.14 o
   0  -9   1        1.59        1.82      0.54 o
   1  -9   1        3.08        3.37      0.64 o
   2  -9   1       92.54       88.44      1.59 o
   3  -9   1      305.88      306.14      3.96 o
   4  -9   1        2.29        2.38      0.37 o
   5  -9   1       55.21       59.11      1.39 o
   6  -9   1       24.50       23.03      0.98 o
   7  -9   1        1.08        0.73      0.42 o
   8  -9   1        0.03        0.47      0.41 o
   9  -9   1       28.35       29.02      1.47 o
  10  -9   1       53.97       51.03      2.01 o
  11  -9   1        2.79        1.35      0.73 o
  12  -9   1        4.83        6.80      1.06 o
  13  -9   1        0.00        0.44      1.05 o
  -7  -8   1        1.46        1.42      0.96 o
  -6  -8   1        1.62        2.60      0.84 o
  -5  -8   1       10.13        9.71      0.96 o
  -4  -8   1        8.04        6.94      0.83 o
  -3  -8   1       57.24       48.81      1.40 o
  -2  -8   1        3.33        3.66      0.55 o
  -1  -8   1      231.76      219.89      3.48 o
   0  -8   1      105.74      100.61      1.78 o
   1  -8   1        0.22        0.11      0.33 o
   2  -8   1      308.11      320.94      3.76 o
   3  -8   1       83.04       84.43      1.33 o
   4  -8   1       66.09       68.71      1.44 o
   5  -8   1       89.32       97.41      1.65 o
   6  -8   1       55.13       59.32      1.12 o
   7  -8   1        1.14        0.77      0.36 o
   8  -8   1        4.88        4.04      0.51 o
   9  -8   1        3.06        2.50      0.53 o
  10  -8   1       26.25       27.13      1.24 o
  11  -8   1        0.11        0.44      0.59 o
  12  -8   1        0.20        0.30      0.74 o
  13  -8   1        0.94        0.34      0.99 o
  -8  -7   1        0.92        1.26      0.94 o
  -7  -7   1        4.70        3.40      0.85 o
  -6  -7   1        0.63        0.36      0.60 o
  -5  -7   1        6.72        6.42      0.80 o
  -4  -7   1       19.70       18.47      1.14 o
  -3  -7   1        3.30        5.41      0.57 o
  -2  -7   1       78.94       65.64      2.13 o
  -1  -7   1       56.84       56.07      1.21 o
   0  -7   1       17.93       18.55      0.62 o
   1  -7   1        0.17        0.85      0.30 o
   2  -7   1        0.07       -0.05      0.22 o
   3  -7   1      233.34      260.53      3.07 o
   4  -7   1        0.08        0.20      0.26 o
   5  -7   1       15.59       15.16      0.51 o
   6  -7   1       23.98       21.01      0.80 o
   7  -7   1       44.49       44.49      1.05 o
   8  -7   1       20.71       20.06      0.83 o
   9  -7   1       64.10       63.75      1.44 o
  10  -7   1        1.87        2.78      0.54 o
  11  -7   1       41.48       42.76      1.58 o
  12  -7   1        0.26       -0.39      0.72 o
  13  -7   1        1.45        1.97      1.17 o
  -9  -6   1        0.02       -0.58      0.78 o
  -8  -6   1        4.17        5.85      1.10 o
  -7  -6   1        3.57        2.83      0.78 o
  -6  -6   1        0.16       -0.16      0.54 o
  -5  -6   1        8.25        8.10      0.81 o
  -4  -6   1      119.99      116.65      2.16 o
  -3  -6   1       15.54       16.16      0.53 o
  -2  -6   1      146.90      134.48      1.96 o
  -1  -6   1       98.74       93.73      1.72 o
   0  -6   1     1038.43     1068.66     12.12 o
   1  -6   1      165.74      183.75      2.47 o
   2  -6   1        3.08        2.10      0.23 o
   3  -6   1      217.64      226.32      2.69 o
   4  -6   1      212.35      229.76      3.10 o
   5  -6   1      272.02      292.82      3.40 o
   6  -6   1      111.27      120.91      1.71 o
   7  -6   1        3.47        2.41      0.33 o
   8  -6   1        7.93        9.13      0.63 o
   9  -6   1        0.11       -0.04      0.38 o
  10  -6   1        2.25        1.80      0.53 o
  11  -6   1       13.92       14.01      0.91 o
  12  -6   1       32.49       40.74      2.00 o
  13  -6   1       19.32       23.07      1.69 o
 -10  -5   1        1.80        1.85      0.87 o
  -9  -5   1        0.95       -0.51      0.86 o
  -8  -5   1       20.78       22.67      1.37 o
  -7  -5   1        0.04        0.06      0.55 o
  -6  -5   1        0.40        0.13      0.52 o
  -5  -5   1       35.22       34.49      1.08 o
  -4  -5   1       90.86       88.21      1.39 o
  -3  -5   1      258.03      260.02      2.75 o
  -2  -5   1       19.19       17.07      0.48 o
  -1  -5   1     1542.29     1660.93     18.50 o
   0  -5   1     1520.21     1570.31     17.45 o
   1  -5   1      537.32      554.80      6.42 o
   2  -5   1      273.40      288.30      3.22 o
   3  -5   1       67.92       63.37      0.94 o
   4  -5   1       15.16       15.47      0.64 o
   5  -5   1        1.30        1.18      0.23 o
   6  -5   1      100.16      110.61      1.60 o
   7  -5   1        3.98        4.55      0.42 o
   8  -5   1      116.08      106.15      2.82 o
   9  -5   1       10.62        9.46      0.70 o
  10  -5   1       13.37       13.46      0.81 o
  11  -5   1       11.19        9.72      1.13 o
  12  -5   1       20.94       18.64      3.20 o
  13  -5   1        1.96        2.18      1.12 o
 -10  -4   1        0.46        0.07      0.78 o
  -9  -4   1       43.24       46.87      1.90 o
  -8  -4   1        0.14        0.50      0.59 o
  -7  -4   1        0.60        0.99      0.57 o
  -6  -4   1        0.08       -0.45      0.45 o
  -5  -4   1        3.95        3.74      0.52 o
  -4  -4   1       72.21       72.95      1.30 o
  -3  -4   1       17.09       15.92      0.66 o
  -2  -4   1        5.98        5.18      0.27 o
  -1  -4   1     1031.60     1122.34     10.83 o
   0  -4   1      215.29      225.43      2.59 o
   1  -4   1        0.01       -0.14      0.15 o
   2  -4   1      278.25      311.96      3.40 o
   3  -4   1       25.14       23.45      0.57 o
   4  -4   1        4.43        5.03      0.57 o
   5  -4   1        3.42        1.92      0.27 o
   6  -4   1       18.98       17.15      0.60 o
   7  -4   1       20.47       19.65      0.70 o
   8  -4   1        7.22        7.60      0.57 o
   9  -4   1       59.58       58.15      1.45 o
  10  -4   1        0.07       -0.63      0.63 o
  11  -4   1        0.01       -0.66      1.04 o
  12  -4   1        0.94        1.04      1.76 o
  13  -4   1        6.37        7.84      1.54 o
 -11  -3   1        0.00       -0.63      0.95 o
 -10  -3   1        2.39        2.94      0.86 o
  -9  -3   1       17.45       19.12      1.36 o
  -8  -3   1        5.54        5.81      0.79 o
  -7  -3   1      317.77      317.16      5.45 o
  -6  -3   1      154.56      150.14      2.99 o
  -5  -3   1      304.37      293.42      5.12 o
  -4  -3   1      703.66      728.35      8.47 o
  -3  -3   1      182.30      168.95      3.08 o
  -2  -3   1        5.19        6.73      0.31 o
  -1  -3   1      212.58      204.27      2.37 o
   0  -3   1     1974.77     1934.95     18.41 o
   1  -3   1      445.06      435.33      4.30 o
   2  -3   1     2256.97     2303.97     20.63 o
   3  -3   1     2815.50     2818.71     28.44 o
   4  -3   1       73.70       79.76      1.31 o
   5  -3   1       40.66       48.79      0.94 o
   6  -3   1        0.67       -0.24      0.24 o
   7  -3   1        0.00       -0.32      0.32 o
   8  -3   1       11.93       11.12      0.64 o
   9  -3   1        9.26       10.28      0.73 o
  10  -3   1       10.39        9.07      0.91 o
  11  -3   1       47.40       46.34      1.77 o
  12  -3   1       10.37       13.93      2.46 o
  13  -3   1        0.14        0.65      1.17 o
 -11  -2   1        0.18       -0.81      0.81 o
 -10  -2   1       36.75       39.81      1.74 o
  -9  -2   1       65.37       67.32      2.10 o
  -8  -2   1       11.03       11.41      0.93 o
  -7  -2   1        0.03       -0.40      0.49 o
  -6  -2   1      102.87       87.50      1.64 o
  -5  -2   1      207.85      195.89      3.01 o
  -4  -2   1        0.75       -0.08      0.18 o
  -3  -2   1      134.25      143.48      1.82 o
  -2  -2   1      146.27      136.91      1.58 o
  -1  -2   1      775.80      734.76      8.66 o
   0  -2   1     5681.98     5532.07     56.39 o
   1  -2   1     1553.44     1530.09     15.58 o
   2  -2   1     8082.39     7910.91     80.62 o
   3  -2   1     3711.46     3763.10     38.06 o
   4  -2   1       94.46       96.99      1.42 o
   5  -2   1       15.25       14.50      0.45 o
   6  -2   1      128.83      141.27      1.95 o
   7  -2   1       13.26       15.83      0.58 o
   8  -2   1        0.78        0.09      0.33 o
   9  -2   1       17.57       16.13      0.90 o
  10  -2   1       14.27       13.74      0.94 o
  11  -2   1       18.39       15.88      1.18 o
  12  -2   1        6.13        2.99      1.02 o
  13  -2   1        4.02        2.91      1.37 o
 -12  -1   1        1.06        1.66      1.25 o
 -11  -1   1       29.54       28.97      1.83 o
 -10  -1   1       45.05       45.44      1.78 o
  -9  -1   1        5.40        4.27      0.74 o
  -8  -1   1       67.63       64.66      1.86 o
  -7  -1   1        2.14        2.73      0.49 o
  -6  -1   1      169.63      176.05      2.84 o
  -5  -1   1      528.43      541.26      6.42 o
  -4  -1   1        0.03       -0.06      0.17 o
  -3  -1   1      140.68      149.32      1.68 o
  -2  -1   1       19.60       22.14      0.49 o
  -1  -1   1        1.81        3.14      0.15 o
   0  -1   1      411.82      349.66     10.97 o
   1  -1   1     3217.61     3189.94     27.22 o
   2  -1   1     1328.45     1375.83     13.92 o
   3  -1   1      398.74      395.72      4.27 o
   4  -1   1      531.83      538.74      6.25 o
   5  -1   1       18.38       14.10      0.63 o
   6  -1   1       94.98       99.66      2.05 o
   7  -1   1        0.07       -0.26      0.26 o
   8  -1   1       23.41       18.76      1.21 o
   9  -1   1       31.34       31.72      1.65 o
  10  -1   1        3.99        5.27      0.82 o
  11  -1   1        2.82        3.03      0.72 o
  12  -1   1        0.03        1.34      0.83 o
 -12   0   1        5.57        7.51      1.51 o
 -11   0   1        0.22        0.02      0.70 o
 -10   0   1       44.94       43.27      1.67 o
  -9   0   1       35.16       39.29      1.70 o
  -8   0   1        9.16       10.82      0.84 o
  -7   0   1      173.63      181.22      3.32 o
  -6   0   1       25.64       26.68      0.79 o
  -5   0   1      491.33      521.75      5.69 o
  -4   0   1      104.26       99.18      1.31 o
  -3   0   1      258.94      243.91      2.71 o
  -2   0   1     2873.97     2997.84     27.05 o
  -1   0   1      267.74      247.01      3.46 o
   1   0   1       56.05       57.79      0.63 o
   2   0   1     1223.39     1314.68     13.44 o
   3   0   1      228.18      204.90      2.38 o
   4   0   1       35.82       38.48      0.87 o
   5   0   1       10.77        9.48      0.77 o
   6   0   1        1.24        0.62      0.33 o
   7   0   1        5.59        5.66      0.70 o
   8   0   1      194.05      199.12      3.77 o
   9   0   1       19.01       20.06      1.15 o
  10   0   1        0.92        0.69      0.68 o
  11   0   1        0.86       -0.32      0.64 o
  12   0   1       19.37       21.72      1.80 o
 -12   1   1        1.06        1.87      2.11 o
 -11   1   1        0.56        0.98      0.73 o
 -10   1   1        4.22        3.24      0.64 o
  -9   1   1      343.49      328.49      5.11 o
  -8   1   1        3.91        5.29      0.64 o
  -7   1   1        0.18        0.30      0.25 o
  -6   1   1      285.14      303.48      3.55 o
  -5   1   1     1545.47     1653.60     17.03 o
  -4   1   1      436.23      467.89      5.02 o
  -3   1   1      134.77      124.56      1.60 o
  -2   1   1     2832.50     2837.16     25.46 o
  -1   1   1      861.23      809.60      6.68 o
   0   1   1     8790.36     8591.81     82.27 o
   1   1   1      900.62      917.10      8.81 o
   2   1   1     1529.33     1637.83     14.74 o
   3   1   1      120.36      136.04      1.78 o
   4   1   1      275.98      296.18      4.06 o
   5   1   1       12.92       10.30      0.56 o
   6   1   1        9.26        9.36      0.60 o
   7   1   1       27.80       29.72      1.20 o
   8   1   1      199.62      195.81      3.80 o
   9   1   1       18.36       20.19      1.18 o
  10   1   1        0.09       -0.61      0.61 o
  11   1   1        0.44       -0.20      0.73 o
  12   1   1        9.60        9.86      1.27 o
 -13   2   1        0.96        1.41      1.17 o
 -12   2   1        2.45        1.36      1.05 o
 -11   2   1        0.00        0.04      0.72 o
 -10   2   1        5.45        6.49      0.92 o
  -9   2   1        6.81        8.18      0.69 o
  -8   2   1       41.01       43.62      1.10 o
  -7   2   1      115.84      113.30      1.56 o
  -6   2   1      380.18      373.40      3.96 o
  -5   2   1      507.72      539.87      5.82 o
  -4   2   1       15.73       16.79      0.46 o
  -3   2   1     1445.50     1518.12     13.63 o
  -2   2   1       14.04       13.79      0.24 o
  -1   2   1     8586.70     8041.36     65.59 o
   0   2   1      361.63      386.70      3.22 o
   1   2   1      546.91      519.65      5.06 o
   2   2   1       53.41       52.33      0.80 o
   3   2   1      427.54      466.95      5.09 o
   4   2   1      530.76      542.43      6.41 o
   5   2   1       26.66       26.10      0.80 o
   6   2   1       55.51       50.63      1.32 o
   7   2   1       52.91       41.89      1.45 o
   8   2   1        0.00        0.80      0.73 o
   9   2   1        2.21        2.28      0.71 o
  10   2   1        3.58        3.53      0.89 o
  11   2   1        0.11        0.53      0.98 o
 -13   3   1       11.01       12.40      1.75 o
 -12   3   1        3.29        2.23      1.10 o
 -11   3   1       24.12       24.59      1.98 o
 -10   3   1       17.55       20.36      1.30 o
  -9   3   1        4.51        3.37      0.51 o
  -8   3   1       31.01       35.50      0.95 o
  -7   3   1        0.15       -0.12      0.24 o
  -6   3   1       88.03       99.73      1.45 o
  -5   3   1       60.77       63.85      1.01 o
  -4   3   1        0.35        0.31      0.14 o
  -3   3   1      952.78      987.59      8.50 o
  -2   3   1        4.81        4.29      0.16 o
  -1   3   1      725.96      746.88      6.43 o
   0   3   1      551.54      548.15      5.03 o
   1   3   1      378.16      368.03      3.50 o
   2   3   1      173.77      183.99      2.06 o
   3   3   1       92.88      108.02      1.50 o
   4   3   1        1.54        3.01      0.40 o
   5   3   1        4.71        6.50      0.55 o
   6   3   1       36.64       38.12      1.21 o
   7   3   1        0.00       -0.73      0.73 o
   8   3   1        1.01        2.01      0.66 o
   9   3   1        4.78        4.11      1.12 o
  10   3   1       33.40       40.45      1.86 o
  11   3   1        8.39        9.30      1.46 o
 -13   4   1        0.00       -0.63      0.77 o
 -12   4   1        1.44        2.94      0.91 o
 -11   4   1        4.62        5.02      0.94 o
 -10   4   1        9.05       10.81      0.76 o
  -9   4   1       12.31        9.31      0.63 o
  -8   4   1       27.57       25.95      0.76 o
  -7   4   1       68.04       69.71      1.75 o
  -6   4   1      403.50      411.27      4.61 o
  -5   4   1      187.54      204.91      2.29 o
  -4   4   1      190.86      216.07      2.33 o
  -3   4   1      614.87      661.31      5.78 o
  -2   4   1      200.45      204.81      2.03 o
  -1   4   1      174.36      160.27      1.74 o
   0   4   1      287.37      289.63      2.99 o
   1   4   1       99.76       93.35      1.12 o
   2   4   1        4.52        5.75      0.28 o
   3   4   1        3.86        4.29      0.28 o
   4   4   1       20.32       20.21      0.57 o
   5   4   1       77.46       72.34      1.65 o
   6   4   1       30.84       29.36      1.26 o
   7   4   1       22.42       22.41      1.19 o
   8   4   1        3.38        3.55      0.75 o
   9   4   1        2.96        3.31      0.97 o
  10   4   1       12.04       15.78      1.53 o
 -13   5   1        1.54        3.53      1.03 o
 -12   5   1        6.44        6.18      1.12 o
 -11   5   1       66.55       70.08      2.40 o
 -10   5   1       11.98       11.67      0.99 o
  -9   5   1      115.00      107.78      2.10 o
  -8   5   1      103.54       95.87      1.58 o
  -7   5   1       11.11        8.16      0.46 o
  -6   5   1       33.18       34.56      0.70 o
  -5   5   1      291.80      304.04      3.24 o
  -4   5   1      625.75      712.75      6.63 o
  -3   5   1      991.15     1082.26      9.87 o
  -2   5   1        8.40        8.60      0.29 o
  -1   5   1      101.27      116.63      1.39 o
   0   5   1      591.87      648.88      6.07 o
   1   5   1        2.42        3.30      0.25 o
   2   5   1       32.77       36.97      0.70 o
   3   5   1       57.31       60.53      1.06 o
   4   5   1        2.21        1.10      0.29 o
   5   5   1       10.37        9.13      0.73 o
   6   5   1        0.31       -0.39      0.39 o
   7   5   1        0.79        0.35      0.59 o
   8   5   1        8.72        9.40      1.15 o
   9   5   1        3.18        4.25      1.09 o
 -13   6   1        0.23        0.75      0.84 o
 -12   6   1        0.11        0.17      0.70 o
 -11   6   1       14.90       11.34      1.02 o
 -10   6   1        2.13        1.95      0.89 o
  -9   6   1       58.42       61.78      2.11 o
  -8   6   1        9.27       10.18      0.54 o
  -7   6   1        8.37        8.19      0.42 o
  -6   6   1        0.79        0.25      0.22 o
  -5   6   1      164.48      157.34      1.88 o
  -4   6   1      226.46      228.62      2.37 o
  -3   6   1        9.49        7.66      0.32 o
  -2   6   1       34.71       40.98      0.71 o
  -1   6   1      178.13      186.07      2.12 o
   0   6   1       47.43       49.50      0.84 o
   1   6   1      117.00      107.53      1.37 o
   2   6   1        3.45        2.17      0.26 o
   3   6   1       74.36       71.28      1.25 o
   4   6   1        9.97        8.75      0.50 o
   5   6   1       48.18       40.35      1.50 o
   6   6   1       15.74       16.30      1.09 o
   7   6   1        0.09       -0.44      0.66 o
   8   6   1        0.87        1.19      1.01 o
   9   6   1        0.03        0.60      1.18 o
 -13   7   1        9.20       11.24      1.46 o
 -12   7   1       11.53       13.98      1.27 o
 -11   7   1       11.05       11.52      0.94 o
 -10   7   1        0.56        0.48      0.52 o
  -9   7   1      106.97      105.29      2.58 o
  -8   7   1       30.43       27.08      1.37 o
  -7   7   1        2.10        2.68      0.32 o
  -6   7   1       12.98       15.10      0.49 o
  -5   7   1        2.14        1.37      0.23 o
  -4   7   1       55.80       62.80      0.98 o
  -3   7   1       13.34       14.19      0.45 o
  -2   7   1        4.91        3.99      0.30 o
  -1   7   1      323.65      323.24      3.76 o
   0   7   1       60.55       55.76      0.97 o
   1   7   1        9.67        9.59      0.44 o
   2   7   1       43.06       42.50      0.95 o
   3   7   1        2.20        0.86      0.33 o
   4   7   1        6.45        6.28      0.77 o
   5   7   1        0.22        0.94      0.67 o
   6   7   1       10.14       14.98      1.95 o
   7   7   1        1.81        0.97      1.06 o
   8   7   1       25.85       30.51      2.38 o
 -13   8   1       29.40       36.93      2.31 o
 -12   8   1        2.36        4.31      0.94 o
 -11   8   1        0.23        0.58      0.58 o
 -10   8   1        1.28        1.21      0.56 o
  -9   8   1       21.08       22.96      1.18 o
  -8   8   1        1.10       -0.18      0.38 o
  -7   8   1        6.15        4.85      0.49 o
  -6   8   1        4.22        2.93      0.33 o
  -5   8   1       31.32       32.51      0.72 o
  -4   8   1        4.36        4.10      0.31 o
  -3   8   1       12.32       10.55      0.43 o
  -2   8   1      184.21      187.64      2.44 o
  -1   8   1      595.72      594.40      6.59 o
   0   8   1      329.35      327.76      4.27 o
   1   8   1       96.23      102.61      1.75 o
   2   8   1        7.17        4.69      0.66 o
   3   8   1        3.19        2.39      0.56 o
   4   8   1       15.45       14.90      1.40 o
   5   8   1        0.33        0.14      0.88 o
   6   8   1        2.41        1.49      1.08 o
   7   8   1        0.19        0.66      1.10 o
 -13   9   1       11.02        9.01      1.43 o
 -12   9   1        6.86        5.56      1.00 o
 -11   9   1       12.34        9.75      1.06 o
 -10   9   1       20.42       18.88      1.06 o
  -9   9   1        0.48        0.02      0.47 o
  -8   9   1       10.73        9.45      0.73 o
  -7   9   1        1.92        1.37      0.40 o
  -6   9   1        8.12        6.36      0.61 o
  -5   9   1        6.53        7.65      0.53 o
  -4   9   1       82.60       86.50      2.14 o
  -3   9   1       10.54       10.06      0.55 o
  -2   9   1       89.08       95.47      1.85 o
  -1   9   1       11.91       10.93      0.67 o
   0   9   1       32.88       33.02      2.10 o
   1   9   1        0.72        0.58      0.58 o
   2   9   1        7.11        7.04      0.85 o
   3   9   1        0.04       -0.50      0.71 o
   4   9   1        0.93        0.89      0.81 o
   5   9   1        0.48        1.79      1.08 o
   6   9   1        0.00       -1.00      1.00 o
 -12  10   1       29.19       33.96      1.86 o
 -11  10   1       32.83       36.60      1.76 o
 -10  10   1        0.24       -0.61      0.61 o
  -9  10   1        1.32        0.97      0.63 o
  -8  10   1        5.67        4.16      0.74 o
  -7  10   1       56.04       52.57      1.82 o
  -6  10   1        0.42        1.00      0.47 o
  -5  10   1        0.34        0.73      0.44 o
  -4  10   1       50.11       56.12      1.58 o
  -3  10   1       68.71       67.28      1.78 o
  -2  10   1        0.94        0.56      0.56 o
  -1  10   1        0.63        0.61      0.53 o
   0  10   1       65.80       65.40      2.10 o
   1  10   1       38.91       39.57      2.09 o
   2  10   1        0.28        0.70      0.69 o
   3  10   1        1.04        0.55      0.87 o
   4  10   1        3.96        4.46      1.23 o
   5  10   1       11.29       15.61      2.83 o
 -12  11   1       13.97        9.96      1.16 o
 -11  11   1       13.79       14.18      1.24 o
 -10  11   1        2.85        2.41      1.33 o
  -9  11   1       13.77       13.34      1.54 o
  -8  11   1       12.80       12.41      1.05 o
  -7  11   1        1.61        0.52      0.59 o
  -6  11   1        1.53        2.57      0.66 o
  -5  11   1        1.04        1.83      0.63 o
  -4  11   1      170.29      169.84      3.86 o
  -3  11   1        3.91        3.38      0.75 o
  -2  11   1        2.66        2.92      0.72 o
  -1  11   1        0.51        1.13      0.69 o
   0  11   1        7.74        7.54      0.92 o
   1  11   1        0.12        0.01      0.61 o
   2  11   1        8.61       10.65      1.38 o
   3  11   1        3.26        2.80      1.07 o
   4  11   1        0.37       -0.12      1.06 o
 -11  12   1        4.58        4.09      0.94 o
 -10  12   1       18.48       18.65      1.52 o
  -9  12   1        3.43        1.99      1.33 o
  -8  12   1        0.29        0.51      0.63 o
  -7  12   1        0.43        0.19      0.62 o
  -6  12   1        0.88        1.45      0.69 o
  -5  12   1        1.22       -0.98      0.98 o
  -4  12   1        6.18        5.70      1.32 o
  -3  12   1        3.72        3.45      0.80 o
  -2  12   1        5.56        6.81      1.38 o
  -1  12   1        3.55        3.39      0.82 o
   0  12   1        5.99        6.93      0.98 o
   1  12   1        0.02       -0.49      1.21 o
   2  12   1        7.21        8.20      1.92 o
 -10  13   1        0.03        0.21      0.74 o
  -9  13   1        4.03        3.55      0.86 o
  -8  13   1        1.50        0.36      0.68 o
  -7  13   1        5.42        5.60      1.09 o
  -6  13   1        0.11        0.25      0.66 o
  -5  13   1        9.29       10.05      1.06 o
  -4  13   1        3.19        3.00      0.81 o
  -3  13   1        2.31        2.34      1.37 o
  -2  13   1        0.01        0.09      0.78 o
  -1  13   1        0.78        0.67      0.93 o
   0  13   1        0.10        0.67      0.73 o
   1  13   1        0.37        1.47      1.68 o
  -9  14   1        2.11        1.83      0.81 o
  -8  14   1        1.68        1.58      0.80 o
  -7  14   1        0.07       -0.44      1.19 o
  -6  14   1       10.93       13.17      2.12 o
  -5  14   1        8.93        8.53      1.08 o
  -4  14   1        0.50        1.21      0.79 o
  -3  14   1        8.03        6.08      1.03 o
  -2  14   1        0.62        0.02      0.75 o
   4 -15   2        1.30        0.29      0.88 o
   5 -15   2        0.22       -0.19      0.83 o
   6 -15   2        1.34        1.73      0.94 o
   7 -15   2        0.01       -0.07      0.85 o
   0 -14   2        1.11        2.57      1.78 o
   1 -14   2        1.04        0.09      0.81 o
   2 -14   2        1.62        2.08      0.89 o
   3 -14   2        2.17        0.91      1.15 o
   4 -14   2       10.71       10.75      1.26 o
   5 -14   2        1.10        0.44      0.78 o
   6 -14   2        1.73        2.34      0.88 o
   7 -14   2        5.52        4.25      0.98 o
   8 -14   2       11.66        9.70      1.22 o
   9 -14   2        1.92        1.99      0.92 o
  10 -14   2        0.91        1.91      1.81 o
  -1 -13   2       10.30        9.65      1.59 o
   0 -13   2        1.69       -0.08      1.05 o
   1 -13   2        1.37        2.01      0.84 o
   2 -13   2        4.11        5.43      2.06 o
   3 -13   2        0.15       -0.68      0.68 o
   4 -13   2        0.07        0.45      0.74 o
   5 -13   2        8.73        8.49      1.09 o
   6 -13   2        0.95        0.44      0.72 o
   7 -13   2        5.07        3.91      0.88 o
   8 -13   2        7.99        9.36      1.16 o
   9 -13   2        0.20       -0.37      0.72 o
  10 -13   2        0.37        0.47      0.79 o
  11 -13   2        0.13        0.44      0.93 o
  -3 -12   2       15.69       18.52      3.93 o
  -2 -12   2       22.40       28.80      2.20 o
  -1 -12   2        0.40       -0.14      0.92 o
   0 -12   2        5.53        3.38      1.03 o
   1 -12   2       10.47       12.78      1.54 o
   2 -12   2        0.83        0.76      0.71 o
   3 -12   2       16.59       15.39      1.79 o
   4 -12   2       13.31       12.88      1.37 o
   5 -12   2        9.90        8.93      1.21 o
   6 -12   2       13.60       15.77      3.26 o
   7 -12   2        2.18        2.72      0.82 o
   8 -12   2        1.66        1.83      0.78 o
   9 -12   2        0.65        0.58      0.74 o
  10 -12   2        2.95        1.47      1.01 o
  11 -12   2        1.25        1.23      0.83 o
  12 -12   2        1.47        1.10      1.07 o
  -4 -11   2       10.53       10.37      1.67 o
  -3 -11   2        6.49        7.95      1.61 o
  -2 -11   2        0.54        2.17      1.01 o
  -1 -11   2       45.55       44.86      2.13 o
   0 -11   2       23.27       24.38      1.21 o
   1 -11   2       33.24       31.64      1.34 o
   2 -11   2        0.43        0.50      0.61 o
   3 -11   2        8.90        8.23      0.90 o
   4 -11   2       52.37       55.07      1.90 o
   5 -11   2       23.59       22.82      1.27 o
   6 -11   2       12.69       13.97      1.29 o
   7 -11   2        6.02        4.81      1.00 o
   8 -11   2        5.60        6.67      1.11 o
   9 -11   2        6.93        7.36      1.02 o
  10 -11   2        0.07        0.63      0.79 o
  11 -11   2        9.84        7.50      1.11 o
  12 -11   2        4.54        3.52      1.42 o
  -5 -10   2        4.29        7.61      1.53 o
  -4 -10   2        0.64        0.47      0.92 o
  -3 -10   2        4.61        3.93      0.92 o
  -2 -10   2        0.01       -0.52      0.52 o
  -1 -10   2       17.14       14.37      0.88 o
   0 -10   2       75.71       71.34      1.78 o
   1 -10   2        1.21        1.36      0.50 o
   2 -10   2        0.22       -0.47      0.47 o
   3 -10   2       87.48       81.40      2.60 o
   4 -10   2      207.84      200.01      6.08 o
   5 -10   2       39.01       34.66      1.29 o
   6 -10   2        0.02       -0.30      0.46 o
   7 -10   2       17.07       19.66      1.17 o
   8 -10   2       10.03       11.97      1.78 o
   9 -10   2        0.01       -0.11      0.77 o
  10 -10   2        3.53        3.56      0.96 o
  11 -10   2        4.63        3.57      1.47 o
  12 -10   2        0.53        1.85      0.87 o
  13 -10   2        0.06       -1.15      1.15 o
  -6  -9   2        1.53        0.60      1.00 o
  -5  -9   2        1.04        1.54      1.15 o
  -4  -9   2        0.07        0.37      0.61 o
  -3  -9   2        4.86        3.31      0.73 o
  -2  -9   2       35.27       26.98      1.10 o
  -1  -9   2        3.43        4.74      0.68 o
   0  -9   2       83.68       70.46      1.67 o
   1  -9   2       23.86       20.69      0.99 o
   2  -9   2        0.01       -0.32      0.32 o
   3  -9   2        0.73        0.32      0.31 o
   4  -9   2        4.02        4.96      0.59 o
   5  -9   2        8.90        8.63      0.69 o
   6  -9   2       42.52       47.54      1.70 o
   7  -9   2       36.51       38.70      1.09 o
   8  -9   2       92.04       92.13      2.55 o
   9  -9   2        5.16        3.83      0.94 o
  10  -9   2        0.40        0.91      0.94 o
  11  -9   2        0.09       -0.64      0.64 o
  12  -9   2        4.80        4.72      1.11 o
  13  -9   2        2.37        3.92      1.29 o
  -7  -8   2        1.38        1.92      0.81 o
  -6  -8   2       25.06       31.95      1.60 o
  -5  -8   2        0.99        0.81      0.63 o
  -4  -8   2        8.93        5.59      0.78 o
  -3  -8   2       39.85       41.97      1.29 o
  -2  -8   2      117.39      111.68      2.52 o
  -1  -8   2       11.51       14.36      0.86 o
   0  -8   2      134.63      126.32      2.30 o
   1  -8   2      112.15      108.05      1.83 o
   2  -8   2      135.88      140.27      1.94 o
   3  -8   2      107.21      103.34      1.60 o
   4  -8   2        0.08        0.21      0.28 o
   5  -8   2       69.77       71.12      1.39 o
   6  -8   2       25.50       24.85      0.77 o
   7  -8   2       21.18       19.98      0.79 o
   8  -8   2        0.53        1.09      0.43 o
   9  -8   2       31.91       30.99      1.27 o
  10  -8   2        1.40        1.25      0.57 o
  11  -8   2        0.02       -0.44      0.63 o
  12  -8   2        1.58       -0.23      0.71 o
  13  -8   2        0.02       -0.61      1.49 o
  -8  -7   2        2.17        3.68      0.95 o
  -7  -7   2       25.89       34.68      1.66 o
  -6  -7   2        2.76        2.18      0.70 o
  -5  -7   2        6.29        7.61      0.85 o
  -4  -7   2        5.98        3.49      0.68 o
  -3  -7   2      256.28      235.29      3.71 o
  -2  -7   2      172.96      164.92      3.14 o
  -1  -7   2       34.08       36.23      1.05 o
   0  -7   2       51.70       55.07      1.18 o
   1  -7   2      229.50      239.58      3.20 o
   2  -7   2       33.13       35.51      0.74 o
   3  -7   2       13.83       15.52      0.58 o
   4  -7   2       46.57       47.81      1.04 o
   5  -7   2       66.05       64.49      1.33 o
   6  -7   2       72.96       80.72      1.33 o
   7  -7   2      169.48      169.10      2.74 o
   8  -7   2        0.03        0.00      0.37 o
   9  -7   2        0.06       -0.07      0.42 o
  10  -7   2       60.92       57.91      1.56 o
  11  -7   2        4.17        3.39      0.66 o
  12  -7   2        0.03        0.22      0.79 o
  13  -7   2        7.00        8.66      2.00 o
  -9  -6   2        2.47        3.23      0.99 o
  -8  -6   2        5.93        6.17      0.99 o
  -7  -6   2       28.31       29.02      1.47 o
  -6  -6   2        1.08       -0.17      0.77 o
  -5  -6   2       10.71        8.41      0.83 o
  -4  -6   2      138.32      136.25      2.42 o
  -3  -6   2        3.61        2.50      0.53 o
  -2  -6   2       52.89       61.06      1.38 o
  -1  -6   2      116.35      113.66      1.80 o
   0  -6   2       88.45      101.49      2.18 o
   1  -6   2      177.20      230.31      3.01 o
   2  -6   2      113.04      107.40      1.46 o
   3  -6   2        7.84       10.51      0.46 o
   4  -6   2      120.64      130.51      1.75 o
   5  -6   2       53.14       55.64      0.99 o
   6  -6   2        5.41        4.46      0.40 o
   7  -6   2        2.61        2.36      0.36 o
   8  -6   2       76.02       78.66      1.92 o
   9  -6   2       71.76       75.22      1.98 o
  10  -6   2        2.37        2.06      0.84 o
  11  -6   2       17.50       16.75      1.10 o
  12  -6   2        6.16        5.59      1.36 o
  13  -6   2        0.70        0.24      1.12 o
 -10  -5   2        1.93        2.17      1.49 o
  -9  -5   2        3.91        4.71      0.96 o
  -8  -5   2        1.97        1.08      0.74 o
  -7  -5   2       14.40       15.36      1.27 o
  -6  -5   2       42.74       38.12      1.45 o
  -5  -5   2       62.76       62.08      1.79 o
  -4  -5   2      237.24      212.80      5.77 o
  -3  -5   2       87.26       99.39      2.11 o
  -2  -5   2        2.47        2.21      0.47 o
  -1  -5   2      642.50      657.31      7.67 o
   0  -5   2      175.99      191.26      2.54 o
   1  -5   2      715.20      759.52      8.00 o
   2  -5   2       33.39       38.75      0.73 o
   3  -5   2      507.54      521.08      6.09 o
   4  -5   2       10.36       11.14      0.43 o
   5  -5   2      451.52      492.63      5.89 o
   6  -5   2        0.50        0.73      0.55 o
   7  -5   2       32.88       29.78      0.95 o
   8  -5   2       54.97       51.94      2.23 o
   9  -5   2       92.88       91.65      2.23 o
  10  -5   2        0.43        0.75      0.77 o
  11  -5   2        4.46        5.74      0.85 o
  12  -5   2       65.57       79.73      2.81 o
  13  -5   2       28.77       35.42      2.50 o
 -10  -4   2        4.73        3.12      1.14 o
  -9  -4   2        1.74        1.45      1.08 o
  -8  -4   2       76.24       80.55      2.32 o
  -7  -4   2       30.66       30.54      1.55 o
  -6  -4   2        8.28        7.51      0.87 o
  -5  -4   2      254.93      241.60      3.73 o
  -4  -4   2      116.41      108.07      2.34 o
  -3  -4   2       22.73       17.51      0.70 o
  -2  -4   2      312.48      317.48      4.32 o
  -1  -4   2     2869.57     2969.63     50.44 o
   0  -4   2      310.83      335.83      4.03 o
   1  -4   2      422.41      445.79      5.18 o
   2  -4   2       64.07       57.64      1.14 o
   3  -4   2      264.86      257.83      3.18 o
   4  -4   2      223.05      224.19      2.65 o
   5  -4   2      265.60      274.69      3.48 o
   6  -4   2       17.74       17.03      1.03 o
   7  -4   2       85.85       87.55      1.93 o
   8  -4   2        0.05        0.24      0.43 o
   9  -4   2        4.34        4.77      0.77 o
  10  -4   2        0.02       -0.54      0.54 o
  11  -4   2        2.66        2.19      0.73 o
  12  -4   2        3.32        1.98      1.06 o
  13  -4   2        0.06       -1.01      1.01 o
 -11  -3   2        1.53        2.58      1.29 o
 -10  -3   2        0.19       -0.49      0.89 o
  -9  -3   2        1.24        2.10      0.91 o
  -8  -3   2       13.32       13.40      1.02 o
  -7  -3   2      345.01      328.80      5.58 o
  -6  -3   2       15.92       12.23      0.75 o
  -5  -3   2      299.35      294.15      3.89 o
  -4  -3   2        8.25        8.97      0.48 o
  -3  -3   2       26.11       23.45      0.83 o
  -2  -3   2      194.60      179.48      2.19 o
  -1  -3   2      179.60      198.04      2.17 o
   0  -3   2       72.91       71.86      1.00 o
   1  -3   2     5015.20     5081.84     66.25 o
   2  -3   2      886.71      852.60      8.85 o
   3  -3   2       94.37       96.01      1.40 o
   4  -3   2       15.17       15.03      0.65 o
   5  -3   2       24.32       25.83      0.75 o
   6  -3   2        2.26        6.39      0.57 o
   7  -3   2        8.62        9.30      0.60 o
   8  -3   2        1.77        1.53      0.50 o
   9  -3   2       31.00       32.20      1.09 o
  10  -3   2       26.42       25.65      1.73 o
  11  -3   2        4.16        4.33      0.84 o
  12  -3   2        0.91        0.28      1.02 o
  13  -3   2        0.01        0.39      1.34 o
 -11  -2   2        6.30        3.65      1.35 o
 -10  -2   2       40.05       39.67      2.02 o
  -9  -2   2        9.13        7.76      0.88 o
  -8  -2   2        5.05        4.00      0.69 o
  -7  -2   2      212.46      210.91      3.46 o
  -6  -2   2      438.04      421.47      6.65 o
  -5  -2   2       12.26       12.76      0.56 o
  -4  -2   2       24.98       23.58      0.62 o
  -3  -2   2       58.92       63.33      0.93 o
  -2  -2   2      138.21      129.76      1.50 o
  -1  -2   2      323.16      346.77      3.49 o
   0  -2   2     1814.40     1823.94     16.32 o
   1  -2   2      104.47      100.98      1.13 o
   2  -2   2     7260.14     7288.44     74.09 o
   3  -2   2      351.47      333.11      3.67 o
   4  -2   2       96.84       95.72      1.58 o
   5  -2   2      501.38      511.19      6.06 o
   6  -2   2        4.80        3.56      0.38 o
   7  -2   2       44.62       38.76      1.13 o
   8  -2   2       47.42       42.30      1.26 o
   9  -2   2      132.82      128.59      2.55 o
  10  -2   2       61.06       56.84      1.69 o
  11  -2   2       40.64       39.66      1.68 o
  12  -2   2       12.10       15.41      1.76 o
 -12  -1   2        3.66        5.20      1.50 o
 -11  -1   2        0.03       -0.53      0.92 o
 -10  -1   2        0.62        0.34      0.84 o
  -9  -1   2        8.36        9.09      0.90 o
  -8  -1   2       42.36       40.75      1.44 o
  -7  -1   2        1.03        0.77      0.44 o
  -6  -1   2       52.64       51.26      1.05 o
  -5  -1   2      168.39      175.25      3.21 o
  -4  -1   2       75.54       77.38      1.27 o
  -3  -1   2      268.72      269.93      3.03 o
  -2  -1   2      402.79      405.73      4.30 o
  -1  -1   2      899.92      882.14      7.95 o
   0  -1   2     1378.18     1355.83     11.52 o
   1  -1   2     3433.14     3379.90     34.42 o
   2  -1   2     8705.89     8729.24     83.00 o
   3  -1   2       10.78       13.27      0.54 o
   4  -1   2       20.04       19.40      0.64 o
   5  -1   2       87.63       88.24      1.60 o
   6  -1   2        2.13        1.43      0.36 o
   7  -1   2      290.82      292.82      4.33 o
   8  -1   2        2.40        1.91      0.57 o
   9  -1   2       95.46      100.29      2.23 o
  10  -1   2       12.51       13.54      0.97 o
  11  -1   2       18.63       18.03      1.14 o
  12  -1   2        2.34        3.24      0.84 o
 -12   0   2        1.04       -0.51      1.04 o
 -11   0   2        9.54        8.06      1.78 o
 -10   0   2        5.68        5.08      0.90 o
  -9   0   2       36.99       35.17      1.42 o
  -8   0   2       10.34       10.80      0.81 o
  -7   0   2       11.57       13.03      0.63 o
  -6   0   2        0.38        0.15      0.23 o
  -5   0   2      535.11      602.69      6.50 o
  -4   0   2      647.36      680.88      7.20 o
  -3   0   2     1012.45     1064.38     11.83 o
  -2   0   2       65.23       60.97      0.95 o
  -1   0   2     5130.55     4910.62     40.37 o
   0   0   2     1573.89     1577.95     12.08 o
   1   0   2     3718.57     3837.07     39.07 o
   2   0   2      902.46      879.04      9.81 o
   3   0   2     1774.72     1738.63     19.21 o
   4   0   2        9.18        8.47      0.41 o
   5   0   2        9.28       13.42      0.61 o
   6   0   2        9.63       10.32      0.62 o
   7   0   2        0.94        0.56      0.42 o
   8   0   2       13.54       13.68      1.14 o
   9   0   2        0.33        0.55      0.59 o
  10   0   2        2.09        3.82      0.80 o
  11   0   2        1.91        1.63      0.73 o
  12   0   2        0.62        0.03      0.85 o
 -12   1   2        1.12        0.22      1.00 o
 -11   1   2       33.30       34.03      2.20 o
 -10   1   2        2.93        1.54      0.64 o
  -9   1   2        0.30        0.14      0.45 o
  -8   1   2       26.75       22.46      0.80 o
  -7   1   2       38.76       39.28      0.86 o
  -6   1   2      170.05      178.36      2.27 o
  -5   1   2        6.66        5.92      0.32 o
  -4   1   2      149.09      164.60      2.11 o
  -3   1   2        1.42        1.81      0.13 o
  -2   1   2     2603.65     2595.85     22.26 o
  -1   1   2     2372.66     2342.95     31.38 o
   0   1   2      335.14      314.93      2.84 o
   1   1   2      234.04      237.95      3.28 o
   2   1   2      542.51      563.10      5.94 o
   3   1   2      452.00      455.80      5.36 o
   4   1   2       26.97       32.24      0.78 o
   5   1   2        0.14       -0.04      0.31 o
   6   1   2       15.48       12.76      0.68 o
   7   1   2      141.32      130.25      2.76 o
   8   1   2       50.64       49.37      1.69 o
   9   1   2        1.71        1.84      0.68 o
  10   1   2        0.03        0.71      0.70 o
  11   1   2        0.26       -0.70      0.70 o
 -13   2   2        8.66        7.50      1.53 o
 -12   2   2       13.46       14.07      1.66 o
 -11   2   2        4.88        4.45      1.23 o
 -10   2   2        8.07        5.54      0.91 o
  -9   2   2      128.95      114.52      2.62 o
  -8   2   2       18.78       18.11      0.76 o
  -7   2   2       42.89       40.61      0.87 o
  -6   2   2      463.99      508.61      6.02 o
  -5   2   2      546.07      566.50      6.09 o
  -4   2   2      263.31      272.33      2.84 o
  -3   2   2       82.30       86.68      0.91 o
  -2   2   2     1538.86     1523.30     14.50 o
  -1   2   2      282.75      265.38      2.40 o
   0   2   2      250.32      250.23      2.24 o
   1   2   2        0.03       -0.09      0.09 o
   2   2   2     1543.03     1603.87     15.35 o
   3   2   2      140.82      155.05      1.95 o
   4   2   2      154.61      154.71      3.55 o
   5   2   2       88.15       86.32      1.71 o
   6   2   2        0.09       -0.35      0.35 o
   7   2   2      107.36      100.62      2.39 o
   8   2   2       97.24       97.21      2.91 o
   9   2   2        9.70       11.82      1.05 o
  10   2   2        0.57       -0.66      0.75 o
  11   2   2       14.43       20.24      2.84 o
 -13   3   2        1.24        0.73      1.09 o
 -12   3   2       13.11       13.79      1.37 o
 -11   3   2        0.08       -0.19      0.64 o
 -10   3   2       20.94       22.52      1.41 o
  -9   3   2        2.94        4.09      0.53 o
  -8   3   2        4.47        4.29      0.41 o
  -7   3   2      118.78      119.58      1.73 o
  -6   3   2        8.36        8.52      0.37 o
  -5   3   2      157.85      174.85      1.99 o
  -4   3   2       40.69       34.23      0.50 o
  -3   3   2      271.24      284.48      2.73 o
  -2   3   2     2819.40     2894.31     23.55 o
  -1   3   2      310.53      295.53      2.51 o
   0   3   2        5.01        3.77      0.15 o
   1   3   2      194.87      205.00      2.06 o
   2   3   2     1028.88     1122.35      9.72 o
   3   3   2      322.73      338.56      3.60 o
   4   3   2        5.77        4.04      0.40 o
   5   3   2       13.84       14.27      0.73 o
   6   3   2       69.62       63.11      1.58 o
   7   3   2       29.38       26.02      1.23 o
   8   3   2       14.27       17.62      1.14 o
   9   3   2        8.51       10.37      1.27 o
  10   3   2        6.32        6.64      1.18 o
 -13   4   2        2.59        3.66      1.25 o
 -12   4   2        2.34        0.23      0.76 o
 -11   4   2       19.88       17.56      1.30 o
 -10   4   2        9.50        9.12      1.17 o
  -9   4   2        8.81        8.45      0.64 o
  -8   4   2       30.69       31.75      0.80 o
  -7   4   2        1.38        1.77      0.28 o
  -6   4   2      173.05      170.03      2.01 o
  -5   4   2       48.65       47.71      0.76 o
  -4   4   2      129.49      138.04      1.58 o
  -3   4   2      196.64      199.14      1.88 o
  -2   4   2       67.40       84.94      0.89 o
  -1   4   2       64.58       64.34      0.74 o
   0   4   2       23.86       21.91      0.40 o
   1   4   2      717.31      732.42      6.88 o
   2   4   2       47.43       54.45      1.09 o
   3   4   2      156.07      170.75      1.96 o
   4   4   2       40.05       38.98      1.06 o
   5   4   2        5.38        6.84      0.54 o
   6   4   2        3.13        2.42      0.54 o
   7   4   2        0.19        0.48      0.51 o
   8   4   2       15.31       14.69      1.01 o
   9   4   2        7.31        7.52      1.17 o
  10   4   2       19.32       22.80      2.14 o
 -13   5   2        8.47       11.45      1.32 o
 -12   5   2        6.31        6.99      1.08 o
 -11   5   2       31.90       37.76      2.24 o
 -10   5   2       15.63       19.50      1.04 o
  -9   5   2        5.80        4.02      0.73 o
  -8   5   2       49.32       51.65      1.00 o
  -7   5   2       30.60       26.12      0.65 o
  -6   5   2        1.33        0.77      0.22 o
  -5   5   2       37.86       40.58      0.69 o
  -4   5   2      675.27      735.34      6.83 o
  -3   5   2     1036.15     1137.41     10.98 o
  -2   5   2       98.11       91.50      1.07 o
  -1   5   2       27.64       22.73      0.46 o
   0   5   2      197.46      189.71      1.90 o
   1   5   2        0.24        0.55      0.19 o
   2   5   2        3.71        3.86      0.29 o
   3   5   2        4.22        3.08      0.31 o
   4   5   2        0.99       -0.28      0.28 o
   5   5   2       10.42        6.56      0.57 o
   6   5   2        6.50        6.98      0.68 o
   7   5   2        9.84        9.90      0.87 o
   8   5   2        7.78        9.56      1.19 o
   9   5   2        1.33        3.91      1.37 o
 -13   6   2        0.20        0.49      0.83 o
 -12   6   2        1.99        2.24      0.83 o
 -11   6   2        0.01       -0.11      0.52 o
 -10   6   2       55.33       49.42      1.59 o
  -9   6   2      291.39      275.29      4.93 o
  -8   6   2      109.05      103.55      1.77 o
  -7   6   2       59.48       60.57      1.02 o
  -6   6   2        0.01        0.05      0.20 o
  -5   6   2       23.90       22.71      0.66 o
  -4   6   2       59.06       71.31      1.01 o
  -3   6   2       55.09       65.35      1.00 o
  -2   6   2       36.75       40.61      1.12 o
  -1   6   2       86.84       87.14      1.16 o
   0   6   2       31.27       32.14      0.60 o
   1   6   2       10.22        9.43      0.38 o
   2   6   2        0.85        0.80      0.23 o
   3   6   2        9.72       11.02      0.51 o
   4   6   2       78.80       61.99      1.46 o
   5   6   2        0.25       -0.61      0.61 o
   6   6   2       12.51       10.88      1.45 o
   7   6   2        0.39        0.06      0.92 o
   8   6   2        6.41        9.77      1.57 o
 -13   7   2        5.64        6.00      1.21 o
 -12   7   2        8.90        7.49      0.90 o
 -11   7   2       59.36       56.27      1.79 o
 -10   7   2       11.97       11.81      0.87 o
  -9   7   2        7.99        7.96      0.73 o
  -8   7   2        1.31        0.70      0.39 o
  -7   7   2       13.73       13.55      0.57 o
  -6   7   2      191.32      187.38      2.21 o
  -5   7   2        0.94        0.78      0.25 o
  -4   7   2       12.58       14.69      0.48 o
  -3   7   2       58.77       62.36      1.03 o
  -2   7   2      137.31      133.05      1.76 o
  -1   7   2      201.98      195.95      2.28 o
   0   7   2       28.38       26.17      0.67 o
   1   7   2      133.50      129.62      1.65 o
   2   7   2      111.09       98.60      1.49 o
   3   7   2       11.98       11.34      0.66 o
   4   7   2        8.48        6.90      0.77 o
   5   7   2       10.23       10.05      1.36 o
   6   7   2        0.17        0.99      0.90 o
   7   7   2       15.52       15.95      1.78 o
   8   7   2        3.78        5.12      1.45 o
 -13   8   2        1.32        1.99      2.36 o
 -12   8   2        1.86        4.18      0.80 o
 -11   8   2       21.22       20.74      1.16 o
 -10   8   2       19.36       22.27      1.20 o
  -9   8   2       27.01       25.55      1.10 o
  -8   8   2        8.33        6.87      0.58 o
  -7   8   2        0.51        0.45      0.30 o
  -6   8   2       11.80       15.50      0.59 o
  -5   8   2        0.03        0.01      0.27 o
  -4   8   2       31.42       29.19      0.75 o
  -3   8   2       65.47       61.84      1.07 o
  -2   8   2       62.56       64.29      1.13 o
  -1   8   2     1025.78     1033.28     10.29 o
   0   8   2        3.32        2.93      0.38 o
   1   8   2        0.89        1.85      0.40 o
   2   8   2       10.51        9.87      0.67 o
   3   8   2        3.33        4.94      0.66 o
   4   8   2       18.97       13.44      1.36 o
   5   8   2        0.00       -0.29      0.95 o
   6   8   2        1.34        2.58      1.11 o
   7   8   2       10.89       19.04      2.85 o
 -13   9   2       11.76       14.71      2.43 o
 -12   9   2        5.41        7.11      0.98 o
 -11   9   2        0.42        0.09      0.66 o
 -10   9   2       39.47       39.35      1.63 o
  -9   9   2       20.32       20.80      1.01 o
  -8   9   2        0.67        1.31      0.44 o
  -7   9   2       62.08       56.68      1.36 o
  -6   9   2       21.76       16.06      0.70 o
  -5   9   2        3.33        2.85      0.39 o
  -4   9   2       29.59       29.25      0.88 o
  -3   9   2       77.56       76.75      1.55 o
  -2   9   2        0.93        0.97      0.40 o
  -1   9   2        0.06        0.04      0.44 o
   0   9   2        3.39        3.50      0.67 o
   1   9   2       69.70       67.81      2.07 o
   2   9   2        1.84        0.70      0.60 o
   3   9   2       15.65       10.03      1.24 o
   4   9   2        6.57        9.43      1.31 o
   5   9   2        1.06        0.51      0.98 o
   6   9   2        3.41        4.05      1.42 o
 -12  10   2        1.66        3.94      0.92 o
 -11  10   2        6.71        7.03      0.96 o
 -10  10   2        2.27        2.41      0.72 o
  -9  10   2       11.32       11.09      0.98 o
  -8  10   2        2.30        2.09      0.62 o
  -7  10   2       16.80       19.02      1.31 o
  -6  10   2        1.63        0.67      0.57 o
  -5  10   2        0.05        0.18      0.40 o
  -4  10   2       98.06       94.58      2.92 o
  -3  10   2       42.57       42.32      1.37 o
  -2  10   2       50.90       52.04      1.52 o
  -1  10   2       24.69       22.09      1.19 o
   0  10   2        5.86        4.08      0.73 o
   1  10   2       14.66       17.47      1.38 o
   2  10   2        4.62        5.20      1.03 o
   3  10   2        2.80       -0.68      1.34 o
   4  10   2       24.59       30.49      4.98 o
   5  10   2        3.30        4.21      1.26 o
 -12  11   2        3.71        5.55      0.97 o
 -11  11   2        5.57        5.70      0.93 o
 -10  11   2        1.25        0.96      1.21 o
  -9  11   2        0.73        0.03      0.58 o
  -8  11   2        7.64        8.86      0.87 o
  -7  11   2        2.34        1.84      0.62 o
  -6  11   2        2.58        3.68      0.70 o
  -5  11   2       20.28       20.82      1.16 o
  -4  11   2       56.83       61.25      1.97 o
  -3  11   2       13.82       10.94      0.95 o
  -2  11   2        2.33        0.93      0.61 o
  -1  11   2        0.07       -0.13      0.54 o
   0  11   2        0.01        0.02      0.58 o
   1  11   2        8.47       10.25      1.03 o
   2  11   2        0.53        1.55      1.15 o
   3  11   2        0.00       -0.85      0.87 o
 -11  12   2        0.14       -0.43      0.67 o
 -10  12   2        3.96        5.38      0.85 o
  -9  12   2        0.26        0.04      0.69 o
  -8  12   2        1.58        1.68      0.63 o
  -7  12   2        2.15        1.68      1.45 o
  -6  12   2        3.19        3.42      0.69 o
  -5  12   2        2.75        2.39      0.70 o
  -4  12   2       32.64       29.74      1.55 o
  -3  12   2        0.40        0.88      0.64 o
  -2  12   2        0.85        0.73      0.71 o
  -1  12   2        9.89       12.58      1.09 o
   0  12   2        0.86       -0.12      0.69 o
   1  12   2        2.34        1.37      1.09 o
   2  12   2        0.89       -0.31      0.90 o
 -10  13   2       19.89       25.32      2.43 o
  -9  13   2        0.04        0.07      0.62 o
  -8  13   2        0.00       -0.67      0.98 o
  -7  13   2        2.43        3.22      0.69 o
  -6  13   2        2.90        3.48      0.87 o
  -5  13   2        0.53        0.25      0.93 o
  -4  13   2        0.05        0.27      0.65 o
  -3  13   2        5.65        7.35      0.94 o
  -2  13   2        0.08        0.35      0.82 o
  -1  13   2       16.16       13.99      1.88 o
   0  13   2        0.20        0.06      0.72 o
  -8  14   2        1.06        0.62      0.62 o
  -7  14   2        0.02       -0.80      0.80 o
  -6  14   2        2.47        2.45      0.75 o
  -5  14   2        0.14        0.17      0.69 o
  -4  14   2        0.84       -0.63      0.63 o
  -3  14   2        4.49        4.81      0.93 o
   3 -15   3        1.62        1.66      1.26 o
   4 -15   3        1.90        1.48      0.96 o
   5 -15   3        2.55        3.10      1.04 o
   6 -15   3        7.12        9.30      1.30 o
   7 -15   3        3.11        2.12      0.98 o
   0 -14   3        2.42        1.65      1.16 o
   1 -14   3        0.96       -0.07      0.82 o
   2 -14   3       14.96       16.86      1.62 o
   3 -14   3        0.11       -0.26      0.77 o
   4 -14   3        0.06       -0.62      0.80 o
   5 -14   3        0.54        0.24      0.80 o
   6 -14   3        9.71       12.81      1.35 o
   7 -14   3       12.44       10.34      1.26 o
   8 -14   3        2.51        2.49      0.96 o
   9 -14   3        0.18        0.47      0.88 o
  -2 -13   3        0.12       -1.38      1.73 o
  -1 -13   3        2.18        4.84      1.33 o
   0 -13   3        0.30       -0.78      0.78 o
   1 -13   3        0.94        1.67      1.01 o
   2 -13   3        3.44        2.98      0.91 o
   3 -13   3        3.17        4.24      1.16 o
   4 -13   3        4.81        4.15      1.56 o
   5 -13   3        1.37        2.14      1.01 o
   6 -13   3        3.56        3.76      1.12 o
   7 -13   3       13.59       14.86      1.55 o
   8 -13   3       23.94       22.41      4.19 o
   9 -13   3        5.86        7.82      1.17 o
  10 -13   3        3.46        5.64      1.10 o
  11 -13   3        1.36        1.74      0.94 o
  -3 -12   3       11.63       10.13      2.52 o
  -2 -12   3        0.25       -0.92      0.92 o
  -1 -12   3        3.40        5.79      1.01 o
   0 -12   3        0.81       -0.05      0.71 o
   1 -12   3        0.19        1.51      0.79 o
   2 -12   3        1.70        2.44      0.79 o
   3 -12   3        9.21       10.75      1.07 o
   4 -12   3        1.81        1.67      0.80 o
   5 -12   3        2.24        2.28      0.91 o
   6 -12   3       14.65       14.45      2.90 o
   7 -12   3        0.04        0.63      0.82 o
   8 -12   3       24.23       24.75      1.86 o
   9 -12   3        9.78       11.13      1.41 o
  10 -12   3        3.25        1.86      0.85 o
  11 -12   3        3.05        4.05      1.48 o
  -4 -11   3        6.08        9.57      1.61 o
  -3 -11   3        5.06        5.03      1.06 o
  -2 -11   3        2.64        2.34      0.85 o
  -1 -11   3        6.75        7.26      0.86 o
   0 -11   3        4.12        2.40      0.69 o
   1 -11   3        2.05        2.91      0.61 o
   2 -11   3       18.52       16.46      1.04 o
   3 -11   3        0.13       -0.16      0.53 o
   4 -11   3        2.89        3.11      0.68 o
   5 -11   3        5.89        5.01      0.84 o
   6 -11   3       17.06       16.40      1.17 o
   7 -11   3       26.95       26.95      1.53 o
   8 -11   3       54.24       54.87      2.54 o
   9 -11   3        1.01        1.02      0.90 o
  10 -11   3        5.59        3.54      1.11 o
  11 -11   3        0.11        0.60      0.80 o
  12 -11   3        0.04       -0.79      0.83 o
  -6 -10   3        8.42       11.14      2.67 o
  -5 -10   3        1.74       -0.06      0.98 o
  -4 -10   3        1.88        1.26      0.86 o
  -3 -10   3        0.14        0.22      0.66 o
  -2 -10   3        3.51        3.26      0.65 o
  -1 -10   3       47.48       46.40      1.64 o
   0 -10   3        3.89        5.34      0.67 o
   1 -10   3        3.98        3.34      0.65 o
   2 -10   3       17.87       16.68      0.99 o
   3 -10   3       22.58       20.85      1.07 o
   4 -10   3      243.08      239.59      4.25 o
   5 -10   3       47.86       48.11      1.59 o
   6 -10   3        3.09        2.96      0.64 o
   7 -10   3        3.25        2.33      0.66 o
   8 -10   3        2.32        2.92      0.83 o
   9 -10   3       28.00       26.89      1.53 o
  10 -10   3        0.02       -0.61      0.77 o
  11 -10   3       12.80       15.90      1.75 o
  12 -10   3       27.07       29.58      1.80 o
  -6  -9   3        3.26        1.78      0.90 o
  -5  -9   3       49.47       57.58      2.32 o
  -4  -9   3        3.00        4.13      0.79 o
  -3  -9   3        1.94        1.60      0.66 o
  -2  -9   3        4.14        2.28      0.63 o
  -1  -9   3       22.45       15.77      0.96 o
   0  -9   3       14.90       15.30      0.84 o
   1  -9   3        1.28        2.35      0.54 o
   2  -9   3       14.69       15.64      0.66 o
   3  -9   3       10.43        7.38      0.69 o
   4  -9   3      150.73      146.40      2.86 o
   5  -9   3        1.18        1.74      0.50 o
   6  -9   3        0.74       -0.14      0.49 o
   7  -9   3        5.32        6.47      0.74 o
   8  -9   3        2.46        3.32      0.70 o
   9  -9   3        4.54        2.65      1.03 o
  10  -9   3        3.14        2.03      0.77 o
  11  -9   3        0.93        0.61      0.79 o
  12  -9   3        0.00        0.30      0.83 o
  13  -9   3        3.94        4.18      1.27 o
  -7  -8   3        0.46       -0.74      0.74 o
  -6  -8   3        0.94        1.03      0.78 o
  -5  -8   3        0.01       -0.35      0.57 o
  -4  -8   3       11.23        8.44      0.91 o
  -3  -8   3       13.15       16.15      1.03 o
  -2  -8   3       61.44       55.09      1.66 o
  -1  -8   3       46.91       48.70      1.68 o
   0  -8   3        0.05        0.68      0.39 o
   1  -8   3        1.16        1.71      0.44 o
   2  -8   3        1.05        0.40      0.33 o
   3  -8   3      158.47      161.31      3.51 o
   4  -8   3       17.19       14.69      0.69 o
   5  -8   3        0.74        0.04      0.41 o
   6  -8   3        6.66        6.93      0.57 o
   7  -8   3       29.32       23.75      0.87 o
   8  -8   3        9.71        9.33      0.67 o
   9  -8   3        0.49        0.42      0.45 o
  10  -8   3       13.71       15.40      2.13 o
  11  -8   3        0.61        0.60      0.61 o
  12  -8   3       11.49       13.19      1.92 o
  13  -8   3        4.10        4.59      1.69 o
  -8  -7   3        9.69        9.63      1.42 o
  -7  -7   3        0.00       -0.42      0.69 o
  -6  -7   3       30.74       35.35      1.56 o
  -5  -7   3        0.16       -0.05      0.53 o
  -4  -7   3       39.82       41.05      1.51 o
  -3  -7   3        2.11        1.74      0.59 o
  -2  -7   3       14.00       15.34      0.87 o
  -1  -7   3       17.08       14.88      0.72 o
   0  -7   3       28.42       30.34      0.95 o
   1  -7   3        2.88        4.45      0.48 o
   2  -7   3       24.73       29.58      0.88 o
   3  -7   3       73.48       75.81      1.51 o
   4  -7   3        3.87        3.25      0.40 o
   5  -7   3       48.64       44.93      1.17 o
   6  -7   3       46.93       46.41      1.62 o
   7  -7   3       16.75       14.55      0.71 o
   8  -7   3       89.05       84.53      1.80 o
   9  -7   3       47.01       49.41      1.65 o
  10  -7   3       13.21       13.50      1.51 o
  11  -7   3        0.54       -0.35      0.56 o
  12  -7   3       10.45       10.05      1.55 o
  13  -7   3        1.12       -0.08      1.08 o
  -9  -6   3        5.10        4.25      1.22 o
  -8  -6   3        1.75        1.10      0.77 o
  -7  -6   3       10.28       10.67      1.05 o
  -6  -6   3        6.43        5.21      0.78 o
  -5  -6   3       16.44       16.83      1.37 o
  -4  -6   3       68.31       69.41      1.88 o
  -3  -6   3      147.67      144.60      2.55 o
  -2  -6   3       80.38       73.82      1.56 o
  -1  -6   3       36.86       29.74      0.92 o
   0  -6   3       41.63       44.99      1.22 o
   1  -6   3      428.53      449.98      6.68 o
   2  -6   3      527.42      532.54      6.90 o
   3  -6   3      120.27      128.84      1.92 o
   4  -6   3      120.61      118.68      1.83 o
   5  -6   3        0.21        0.60      0.25 o
   6  -6   3      127.22      127.85      2.22 o
   7  -6   3       88.24       91.02      2.07 o
   8  -6   3        5.32        5.90      0.68 o
   9  -6   3        9.62       10.71      1.14 o
  10  -6   3       43.80       42.23      1.57 o
  11  -6   3        2.00        0.84      0.70 o
  12  -6   3       18.38       19.05      1.55 o
  13  -6   3        4.57        3.48      1.31 o
 -10  -5   3        0.84        1.68      2.25 o
  -9  -5   3        5.62        2.76      1.07 o
  -8  -5   3        5.21        6.40      1.02 o
  -7  -5   3       14.66       14.26      1.07 o
  -6  -5   3        2.03        1.13      0.57 o
  -5  -5   3      297.03      281.32      4.88 o
  -4  -5   3      101.05       97.50      1.95 o
  -3  -5   3        9.49        9.30      0.59 o
  -2  -5   3       50.68       51.76      1.45 o
  -1  -5   3      402.17      446.31      5.40 o
   0  -5   3      248.52      274.90      3.80 o
   1  -5   3       25.27       27.02      0.62 o
   2  -5   3       84.56       77.47      1.56 o
   3  -5   3        8.29        8.63      0.50 o
   4  -5   3     1634.87     1612.18     22.10 o
   5  -5   3      326.65      298.49      4.69 o
   6  -5   3        1.40        1.07      0.37 o
   7  -5   3        0.57        0.48      0.43 o
   8  -5   3       45.99       44.52      1.44 o
   9  -5   3        3.06        2.72      0.62 o
  10  -5   3        1.35        0.53      0.59 o
  11  -5   3        9.45       11.14      1.05 o
  12  -5   3        1.00        1.02      0.90 o
  13  -5   3       16.68       19.30      2.88 o
 -10  -4   3        6.10        5.82      1.20 o
  -9  -4   3        7.83        8.50      1.20 o
  -8  -4   3       67.77       73.42      2.19 o
  -7  -4   3       20.82       20.22      1.14 o
  -6  -4   3       49.60       48.69      1.64 o
  -5  -4   3      133.84      130.14      2.38 o
  -4  -4   3      344.94      334.96      4.75 o
  -3  -4   3        0.00        0.76      0.28 o
  -2  -4   3      100.82       98.19      1.55 o
  -1  -4   3       65.42       69.66      1.09 o
   0  -4   3     1079.18     1151.24     11.87 o
   1  -4   3        0.72       -0.04      0.15 o
   2  -4   3      363.85      373.90      4.46 o
   3  -4   3       68.86       78.07      1.37 o
   4  -4   3      105.13      102.06      1.94 o
   5  -4   3      241.91      220.07      3.61 o
   6  -4   3        0.39        0.46      0.29 o
   7  -4   3      411.41      391.76      6.15 o
   8  -4   3      134.53      122.52      2.61 o
   9  -4   3       31.80       33.92      1.36 o
  10  -4   3        3.68        2.59      0.69 o
  11  -4   3        0.63        1.11      0.68 o
  12  -4   3       34.58       41.30      1.83 o
  13  -4   3       17.52       14.61      1.53 o
 -11  -3   3        2.55        1.24      1.26 o
 -10  -3   3        3.05        2.89      1.05 o
  -9  -3   3       18.45       18.19      2.28 o
  -8  -3   3        1.71        0.86      0.80 o
  -7  -3   3       49.54       47.44      1.61 o
  -6  -3   3      474.53      450.02      6.28 o
  -5  -3   3       52.54       53.80      1.20 o
  -4  -3   3        0.08       -0.15      0.22 o
  -3  -3   3       16.60       15.12      0.50 o
  -2  -3   3       27.82       21.13      0.53 o
  -1  -3   3        7.54       11.34      0.31 o
   0  -3   3      467.47      481.71      4.77 o
   1  -3   3      542.57      546.56      5.38 o
   2  -3   3       57.66       64.05      1.02 o
   3  -3   3       96.07      117.90      1.68 o
   4  -3   3     1048.55     1097.74     13.51 o
   5  -3   3       27.44       31.46      0.89 o
   6  -3   3       43.25       46.62      1.17 o
   7  -3   3       98.58       97.11      1.93 o
   8  -3   3       29.68       30.10      1.23 o
   9  -3   3       11.27       10.89      0.92 o
  10  -3   3        3.06        2.39      0.71 o
  11  -3   3       16.05       15.81      1.18 o
  12  -3   3        0.76        0.38      0.74 o
  13  -3   3        1.28        1.14      0.99 o
 -11  -2   3        4.31        5.54      1.36 o
 -10  -2   3        2.69        2.91      1.00 o
  -9  -2   3        7.50        8.47      1.08 o
  -8  -2   3       66.76       67.98      2.66 o
  -7  -2   3       87.26       80.93      1.82 o
  -6  -2   3       68.31       69.32      1.31 o
  -5  -2   3        0.00       -0.10      0.24 o
  -4  -2   3      219.95      204.46      2.53 o
  -3  -2   3       58.29       60.42      0.97 o
  -2  -2   3      144.97      164.68      1.97 o
  -1  -2   3        8.92       11.95      0.30 o
   0  -2   3      313.29      320.00      3.02 o
   1  -2   3      992.93     1053.45     10.81 o
   2  -2   3      297.83      271.01      3.25 o
   3  -2   3      311.89      309.04      3.74 o
   4  -2   3     1743.68     1804.78     20.02 o
   5  -2   3      103.82      109.31      1.71 o
   6  -2   3        5.22        4.46      0.42 o
   7  -2   3       26.80       30.99      0.98 o
   8  -2   3       23.86       22.11      0.99 o
   9  -2   3       20.01       25.21      1.12 o
  10  -2   3        1.98        1.58      0.65 o
  11  -2   3        0.88        1.39      0.72 o
  12  -2   3        0.05       -0.18      1.22 o
 -12  -1   3        0.47       -0.51      1.57 o
 -11  -1   3        9.14        9.32      1.53 o
 -10  -1   3        1.67       -0.63      0.85 o
  -9  -1   3        2.04        1.13      0.72 o
  -8  -1   3      100.06       96.84      2.06 o
  -7  -1   3       62.42       60.42      1.47 o
  -6  -1   3       26.56       26.87      0.98 o
  -5  -1   3        5.31        6.68      0.54 o
  -4  -1   3      471.38      496.94      5.39 o
  -3  -1   3      101.57      100.00      1.42 o
  -2  -1   3       16.90       16.22      0.35 o
  -1  -1   3      152.96      163.09      1.53 o
   0  -1   3      151.56      147.09      1.31 o
   1  -1   3      101.01      109.39      1.40 o
   2  -1   3     4739.41     4755.21     48.02 o
   3  -1   3      201.85      208.04      2.44 o
   4  -1   3       48.71       46.61      0.93 o
   5  -1   3      237.54      212.29      3.14 o
   6  -1   3        0.01        0.22      0.34 o
   7  -1   3      188.33      176.09      2.96 o
   8  -1   3      144.86      146.74      2.72 o
   9  -1   3       24.93       25.05      1.13 o
  10  -1   3       24.55       23.93      1.17 o
  11  -1   3        0.00       -0.50      0.61 o
  12  -1   3        1.91        1.34      0.88 o
 -12   0   3        1.50       -0.23      1.05 o
 -11   0   3        8.80       10.58      1.54 o
 -10   0   3        0.02       -0.22      0.76 o
  -9   0   3        6.87        7.66      0.93 o
  -8   0   3       41.15       36.81      1.31 o
  -7   0   3       84.70       74.18      1.87 o
  -6   0   3        9.89       14.00      0.54 o
  -5   0   3        3.02        3.05      0.35 o
  -4   0   3     1569.72     1732.44     17.76 o
  -3   0   3      545.20      565.20      5.58 o
  -2   0   3     4064.83     4053.31     34.38 o
  -1   0   3      313.45      288.55      2.36 o
   0   0   3      458.59      517.41      4.31 o
   1   0   3      904.66      888.43      8.50 o
   2   0   3       31.22       29.32      0.63 o
   3   0   3      205.40      188.50      2.44 o
   4   0   3      635.78      647.76      7.54 o
   5   0   3       68.63       64.80      1.26 o
   6   0   3       34.90       34.01      1.04 o
   7   0   3       44.14       40.38      1.26 o
   8   0   3       32.31       32.05      1.35 o
   9   0   3        3.81        3.18      0.72 o
  10   0   3        0.48        0.10      0.65 o
  11   0   3       15.29       17.31      1.18 o
  12   0   3        2.56        1.93      0.85 o
 -12   1   3        1.70        3.91      1.23 o
 -11   1   3        1.24        1.09      1.43 o
 -10   1   3        9.92        8.37      1.81 o
  -9   1   3       42.97       39.30      1.52 o
  -8   1   3       14.86       12.60      0.60 o
  -7   1   3        3.01        4.04      0.35 o
  -6   1   3       69.53       68.34      1.26 o
  -5   1   3        3.42        2.65      0.37 o
  -4   1   3      345.92      367.45      3.53 o
  -3   1   3     1308.44     1374.37     13.16 o
  -2   1   3      781.48      816.30      8.44 o
  -1   1   3     1776.58     1682.76     22.68 o
   0   1   3      133.47      126.25      1.33 o
   1   1   3        0.01        0.42      0.11 o
   2   1   3       58.05       57.66      0.92 o
   3   1   3      265.20      281.13      3.48 o
   4   1   3        1.92        0.85      0.28 o
   5   1   3       17.77       20.96      0.73 o
   6   1   3      208.27      208.49      3.31 o
   7   1   3      131.63      124.24      2.70 o
   8   1   3       30.16       28.92      1.32 o
   9   1   3       17.98       19.46      1.19 o
  10   1   3       13.94       15.66      2.01 o
  11   1   3        2.84        2.66      1.49 o
 -13   2   3        6.71        7.08      1.48 o
 -12   2   3       12.66       11.56      1.31 o
 -11   2   3        1.84        0.91      0.79 o
 -10   2   3       39.69       43.37      1.85 o
  -9   2   3        0.09        0.08      0.40 o
  -8   2   3        0.00       -0.28      0.28 o
  -7   2   3        0.21        0.30      0.23 o
  -6   2   3       47.71       55.48      0.92 o
  -5   2   3      252.85      251.97      2.72 o
  -4   2   3      760.48      797.69      7.78 o
  -3   2   3      353.64      354.63      3.37 o
  -2   2   3     1351.37     1439.03     14.87 o
  -1   2   3       76.33       86.97      1.79 o
   0   2   3       26.50       33.49      0.42 o
   1   2   3      388.94      400.85      3.40 o
   2   2   3        0.74        0.99      0.17 o
   3   2   3      139.68      144.93      1.88 o
   4   2   3        1.39        0.63      0.28 o
   5   2   3       59.93       61.10      1.48 o
   6   2   3       45.44       39.89      1.21 o
   7   2   3       71.86       66.48      1.91 o
   8   2   3        6.79        7.84      1.17 o
   9   2   3       19.31       19.04      1.26 o
  10   2   3        1.13        0.93      0.85 o
  11   2   3        2.43        2.35      1.39 o
 -13   3   3       17.56       22.94      2.03 o
 -12   3   3       10.76       12.58      1.62 o
 -11   3   3       12.93       13.64      1.23 o
 -10   3   3        4.64        3.24      0.75 o
  -9   3   3       71.03       68.20      1.77 o
  -8   3   3        9.20       11.10      0.50 o
  -7   3   3       58.40       63.55      1.05 o
  -6   3   3       66.33       59.55      0.94 o
  -5   3   3       96.32       94.82      1.30 o
  -4   3   3      360.86      377.34      3.25 o
  -3   3   3      477.24      484.28      5.13 o
  -2   3   3     1715.53     1763.19     16.80 o
  -1   3   3      415.23      431.22      4.24 o
   0   3   3     1136.68     1190.63     10.16 o
   1   3   3       18.58       11.42      0.34 o
   2   3   3        1.69        1.76      0.21 o
   3   3   3      111.88      100.30      1.36 o
   4   3   3       31.61       32.48      0.80 o
   5   3   3        6.92        8.50      0.60 o
   6   3   3       11.77       13.21      0.80 o
   7   3   3      185.87      181.40      5.60 o
   8   3   3       27.92       28.84      2.55 o
   9   3   3        0.02       -0.46      0.73 o
  10   3   3       20.33       25.38      1.77 o
 -13   4   3        1.70        3.13      1.17 o
 -12   4   3        0.79        0.84      0.99 o
 -11   4   3        1.37        0.27      0.77 o
 -10   4   3       11.66       15.27      1.21 o
  -9   4   3        3.82        2.31      0.67 o
  -8   4   3      174.23      179.46      2.77 o
  -7   4   3      345.71      344.74      3.74 o
  -6   4   3        2.55        1.83      0.23 o
  -5   4   3       35.03       29.52      0.49 o
  -4   4   3       30.13       37.59      0.55 o
  -3   4   3       36.55       42.64      0.68 o
  -2   4   3      583.91      655.51      6.84 o
  -1   4   3      130.24      117.92      1.19 o
   0   4   3       20.51       17.67      0.37 o
   1   4   3        4.80        3.19      0.22 o
   2   4   3        0.45        0.39      0.19 o
   3   4   3       24.91       21.57      0.61 o
   4   4   3       28.19       24.89      0.83 o
   5   4   3       13.42       15.03      0.93 o
   6   4   3       47.63       47.91      1.40 o
   7   4   3        0.99        0.62      0.59 o
   8   4   3        2.09        2.39      0.73 o
   9   4   3       21.78       24.23      2.41 o
  10   4   3        0.26        1.47      2.02 o
 -13   5   3        1.32        1.17      1.06 o
 -12   5   3        0.08        1.00      0.75 o
 -11   5   3        9.62       11.77      0.93 o
 -10   5   3       58.00       56.70      1.70 o
  -9   5   3        8.65        8.73      0.66 o
  -8   5   3      425.87      424.56      5.31 o
  -7   5   3       26.31       24.49      0.63 o
  -6   5   3       36.10       34.53      0.72 o
  -5   5   3       13.92       14.11      0.35 o
  -4   5   3       10.34       18.63      0.48 o
  -3   5   3      118.36      133.90      1.80 o
  -2   5   3       10.25       11.67      0.28 o
  -1   5   3       17.20       17.61      0.35 o
   0   5   3       18.90       16.67      0.54 o
   1   5   3      106.20       94.60      1.20 o
   2   5   3       22.08       19.85      0.53 o
   3   5   3        0.36        0.07      0.22 o
   4   5   3       20.50       21.12      0.69 o
   5   5   3       40.55       39.76      1.20 o
   6   5   3       13.05       12.21      0.96 o
   7   5   3        1.62        1.11      0.71 o
   8   5   3        2.80        3.47      1.15 o
   9   5   3        0.73       -0.48      1.16 o
 -13   6   3        2.36        4.11      0.96 o
 -12   6   3        0.03        0.36      0.70 o
 -11   6   3        6.50        7.97      0.83 o
 -10   6   3       10.64       12.16      0.87 o
  -9   6   3       10.17       11.57      0.72 o
  -8   6   3       33.44       32.89      1.02 o
  -7   6   3       34.04       33.22      0.83 o
  -6   6   3       15.03       15.25      0.48 o
  -5   6   3        8.37       10.45      0.36 o
  -4   6   3       75.27       74.50      0.99 o
  -3   6   3       80.54       95.35      1.47 o
  -2   6   3        1.78        1.72      0.18 o
  -1   6   3       49.56       41.72      0.77 o
   0   6   3       73.39       71.60      1.00 o
   1   6   3      174.58      169.78      1.94 o
   2   6   3        0.27       -0.22      0.22 o
   3   6   3       13.03       10.78      0.68 o
   4   6   3        0.00        0.39      0.41 o
   5   6   3        0.08        0.16      0.52 o
   6   6   3        2.13        0.76      0.81 o
   7   6   3        7.84        7.11      1.29 o
   8   6   3       15.08       17.11      1.84 o
 -13   7   3        0.50        0.16      0.84 o
 -12   7   3        4.49        6.47      0.85 o
 -11   7   3       20.26       21.21      1.14 o
 -10   7   3        5.44        4.84      0.69 o
  -9   7   3       51.29       51.72      1.37 o
  -8   7   3       12.30       10.23      0.54 o
  -7   7   3       77.75       78.18      1.37 o
  -6   7   3      136.81      128.78      2.12 o
  -5   7   3       17.72       26.05      0.60 o
  -4   7   3       12.10       15.09      0.64 o
  -3   7   3       15.51       15.64      0.48 o
  -2   7   3       52.31       56.10      0.86 o
  -1   7   3      149.90      155.72      1.92 o
   0   7   3       89.27       84.11      1.49 o
   1   7   3       65.17       62.14      1.15 o
   2   7   3       43.12       41.67      1.05 o
   3   7   3        8.88        6.68      0.57 o
   4   7   3        0.49        0.36      0.47 o
   5   7   3        0.03       -0.38      0.72 o
   6   7   3        3.37        3.25      2.14 o
   7   7   3       19.58       24.80      2.08 o
 -13   8   3        0.82       -0.68      0.89 o
 -12   8   3        5.05        8.68      0.91 o
 -11   8   3       45.89       45.48      1.59 o
 -10   8   3        1.42        1.14      0.56 o
  -9   8   3        7.43        7.40      0.62 o
  -8   8   3        0.92        0.29      0.31 o
  -7   8   3        1.38        1.07      0.30 o
  -6   8   3        3.17        1.75      0.29 o
  -5   8   3        5.11        5.41      0.36 o
  -4   8   3       25.29       22.97      1.02 o
  -3   8   3       23.45       25.74      0.72 o
  -2   8   3      312.33      310.05      4.29 o
  -1   8   3        0.03       -0.31      0.31 o
   0   8   3       20.35       19.05      0.70 o
   1   8   3       11.65        9.72      0.64 o
   2   8   3       16.66       14.06      1.28 o
   3   8   3        1.64        1.60      0.67 o
   4   8   3        0.02        0.04      0.73 o
   5   8   3        0.00       -0.39      0.79 o
   6   8   3        0.25        0.84      1.48 o
 -12   9   3        2.11        2.00      0.79 o
 -11   9   3        0.39       -0.54      0.75 o
 -10   9   3       40.92       49.96      1.99 o
  -9   9   3        3.06        2.83      0.55 o
  -8   9   3        2.96        3.00      0.39 o
  -7   9   3       72.12       72.32      1.42 o
  -6   9   3      152.39      141.70      3.50 o
  -5   9   3       37.47       36.12      1.22 o
  -4   9   3       12.25       12.14      0.56 o
  -3   9   3        8.32        8.51      0.51 o
  -2   9   3      239.74      238.29      3.52 o
  -1   9   3       15.87       13.78      0.70 o
   0   9   3       64.25       64.58      1.67 o
   1   9   3       70.89       72.35      1.78 o
   2   9   3        8.71        9.34      1.24 o
   3   9   3        3.51        6.47      1.07 o
   4   9   3        0.47       -0.25      2.53 o
   5   9   3        1.27       -0.27      0.93 o
 -12  10   3       20.89       23.44      1.39 o
 -11  10   3        8.96       11.27      0.98 o
 -10  10   3       11.71       10.00      0.89 o
  -9  10   3       13.57       12.40      0.80 o
  -8  10   3        7.86        8.90      0.53 o
  -7  10   3        6.08        5.07      0.43 o
  -6  10   3        0.00        0.25      0.30 o
  -5  10   3       30.39       29.40      0.98 o
  -4  10   3       32.70       30.81      0.89 o
  -3  10   3        9.51       10.61      0.60 o
  -2  10   3      141.23      137.47      2.73 o
  -1  10   3        1.12        0.74      0.54 o
   0  10   3        0.17        0.68      0.53 o
   1  10   3       10.56       12.15      1.27 o
   2  10   3       10.33        8.05      1.14 o
   3  10   3        6.65        3.54      1.22 o
   4  10   3        3.08        6.26      1.24 o
 -11  11   3        0.51        1.32      0.63 o
 -10  11   3        1.52        1.59      0.59 o
  -9  11   3        3.11        2.61      0.56 o
  -8  11   3        6.15        6.52      0.61 o
  -7  11   3        0.00        1.06      0.42 o
  -6  11   3        0.29        0.29      0.30 o
  -5  11   3       19.65       24.07      0.81 o
  -4  11   3       34.44       37.30      1.25 o
  -3  11   3        0.85        0.87      0.56 o
  -2  11   3        0.41       -0.03      0.60 o
  -1  11   3        6.32        5.97      0.77 o
   0  11   3        0.19       -0.53      0.53 o
   1  11   3        2.66        2.77      0.79 o
   2  11   3        1.66        2.49      0.97 o
   3  11   3        0.65        0.18      2.25 o
 -11  12   3        0.05        0.05      1.15 o
 -10  12   3        0.61        0.56      1.35 o
  -9  12   3        3.75        3.38      1.83 o
  -8  12   3        6.84        6.77      1.27 o
  -7  12   3        3.38        4.22      1.09 o
  -6  12   3        0.01       -0.46      0.46 o
  -5  12   3        0.02       -0.30      0.59 o
  -4  12   3       13.96       19.52      1.08 o
  -3  12   3        2.75        1.93      0.64 o
  -2  12   3        0.96        1.08      0.59 o
  -1  12   3        0.00       -0.53      0.58 o
   0  12   3        6.05        6.19      0.92 o
   1  12   3        4.88        6.17      1.16 o
  -9  13   3       18.27       19.65      1.88 o
  -8  13   3        0.00       -0.75      0.75 o
  -7  13   3        1.94        2.10      1.38 o
  -6  13   3        1.46        1.77      1.05 o
  -5  13   3        6.70        7.63      1.59 o
  -4  13   3       10.86       12.31      1.91 o
  -3  13   3        0.12       -0.54      0.54 o
  -2  13   3        0.00       -0.59      0.59 o
  -1  13   3        5.54        9.25      1.19 o
  -7  14   3        1.10        1.66      1.19 o
  -6  14   3        0.12        0.08      1.02 o
  -5  14   3        0.90        0.49      1.05 o
  -4  14   3        0.02       -0.15      0.89 o
   3 -15   4        1.12        3.38      1.61 o
   4 -15   4        1.19        2.58      1.06 o
   5 -15   4        0.13        0.27      0.92 o
   6 -15   4        0.57        1.60      0.99 o
   7 -15   4        0.89        0.08      0.87 o
   0 -14   4        0.11       -1.57      1.57 o
   1 -14   4        0.24       -0.45      0.81 o
   2 -14   4        5.08        3.10      1.05 o
   3 -14   4        1.44        1.53      1.07 o
   4 -14   4        0.45       -0.50      0.92 o
   5 -14   4        0.21        0.66      0.91 o
   6 -14   4        4.20        3.82      1.23 o
   7 -14   4        4.54        4.39      1.20 o
   8 -14   4        3.28        3.68      1.25 o
   9 -14   4        0.49        1.25      1.08 o
  -2 -13   4        8.33        6.89      2.52 o
  -1 -13   4        4.23        0.97      1.26 o
   0 -13   4        9.44       10.46      1.70 o
   1 -13   4       10.38       12.09      1.58 o
   2 -13   4        0.39        0.26      0.94 o
   3 -13   4       19.01       23.66      4.19 o
   4 -13   4        0.17       -0.73      0.81 o
   5 -13   4        3.51        5.61      1.26 o
   6 -13   4        3.02        1.37      0.99 o
   7 -13   4        8.16        6.85      1.32 o
   8 -13   4        1.31        2.25      1.06 o
   9 -13   4        0.11        1.90      1.12 o
  10 -13   4        0.53       -0.85      1.31 o
  11 -13   4        1.89        4.13      2.52 o
  -3 -12   4        3.06        2.96      1.35 o
  -2 -12   4        1.76        1.22      0.93 o
  -1 -12   4        1.68        1.42      0.73 o
   0 -12   4        7.63        8.38      1.21 o
   1 -12   4       14.52       12.96      1.20 o
   2 -12   4        3.31        1.52      0.93 o
   3 -12   4        0.50        0.74      1.08 o
   4 -12   4        0.19       -0.01      0.66 o
   5 -12   4        2.55        1.31      0.76 o
   6 -12   4        1.42        0.67      0.92 o
   7 -12   4       42.05       42.03      1.88 o
   8 -12   4       36.67       34.98      2.17 o
   9 -12   4       16.11       12.97      1.55 o
  10 -12   4        1.20        1.53      1.03 o
  11 -12   4        0.24        0.47      1.04 o
  -4 -11   4        8.10       10.94      1.39 o
  -3 -11   4        1.04        1.70      0.87 o
  -2 -11   4        5.05        7.59      0.99 o
  -1 -11   4       10.78       11.24      1.03 o
   0 -11   4        8.32        7.12      0.86 o
   1 -11   4        0.51        0.53      0.51 o
   2 -11   4        9.76       10.57      0.90 o
   3 -11   4        0.04       -0.53      0.53 o
   4 -11   4       11.64       10.12      0.91 o
   5 -11   4       93.08       93.02      2.54 o
   6 -11   4       96.32      101.54      2.73 o
   7 -11   4        2.11        3.08      0.80 o
   8 -11   4        1.23        2.11      0.79 o
   9 -11   4        3.86        2.92      1.06 o
  10 -11   4        0.68        1.16      1.00 o
  11 -11   4        0.23        0.35      1.68 o
  12 -11   4        0.73        0.03      0.90 o
  -5 -10   4        0.63        1.02      0.84 o
  -4 -10   4        2.03        0.56      0.80 o
  -3 -10   4        7.01        7.22      0.93 o
  -2 -10   4        0.87        1.25      0.64 o
  -1 -10   4        0.62        2.52      0.73 o
   0 -10   4        5.29        2.91      0.60 o
   1 -10   4        0.04        0.04      0.51 o
   2 -10   4       13.99       11.08      0.88 o
   3 -10   4       72.79       71.76      1.94 o
   4 -10   4        0.54       -0.06      0.51 o
   5 -10   4       29.94       30.33      1.30 o
   6 -10   4        8.19        6.53      0.81 o
   7 -10   4       44.64       46.93      1.64 o
   8 -10   4       35.75       41.17      1.84 o
   9 -10   4        2.11        2.54      0.92 o
  10 -10   4        0.73        2.78      0.87 o
  11 -10   4        4.06        2.65      1.93 o
  12 -10   4        0.58       -0.01      0.86 o
  -6  -9   4        5.65        8.30      1.12 o
  -5  -9   4       16.17       22.86      1.41 o
  -4  -9   4        3.44        4.18      0.82 o
  -3  -9   4        1.42        2.14      0.66 o
  -2  -9   4       19.12       16.29      1.32 o
  -1  -9   4       17.38       13.11      0.93 o
   0  -9   4       17.15       14.48      0.82 o
   1  -9   4        6.62        7.11      0.72 o
   2  -9   4        0.56       -0.38      0.54 o
   3  -9   4        1.24       -0.45      0.45 o
   4  -9   4      244.32      246.00      4.29 o
   5  -9   4       27.97       27.42      1.16 o
   6  -9   4      124.18      133.49      3.22 o
   7  -9   4      321.64      313.50      5.35 o
   8  -9   4      107.23      101.15      2.46 o
   9  -9   4        0.04       -0.50      0.50 o
  10  -9   4        9.44        9.50      1.10 o
  11  -9   4        4.63        6.97      1.08 o
  12  -9   4       20.98       21.99      1.60 o
  13  -9   4        0.20        1.81      1.78 o
  -7  -8   4        2.00        1.71      1.02 o
  -6  -8   4        5.67        5.91      0.99 o
  -5  -8   4       20.16       19.22      1.65 o
  -4  -8   4        0.67        1.01      0.63 o
  -3  -8   4        4.96        4.74      0.73 o
  -2  -8   4      198.24      171.98      3.40 o
  -1  -8   4        8.10        5.84      0.69 o
   0  -8   4       28.65       27.81      1.02 o
   1  -8   4        1.49        1.43      0.47 o
   2  -8   4        7.49        7.85      0.61 o
   3  -8   4       28.85       26.85      0.96 o
   4  -8   4        2.43        2.58      0.52 o
   5  -8   4        2.07        2.78      0.55 o
   6  -8   4       69.63       65.22      1.76 o
   7  -8   4        6.04        8.54      0.66 o
   8  -8   4       11.94       13.55      0.75 o
   9  -8   4        0.73        1.78      0.61 o
  10  -8   4        0.00       -0.54      0.54 o
  11  -8   4        0.06       -0.50      0.77 o
  12  -8   4        0.19       -0.77      0.77 o
  13  -8   4        1.04        0.66      1.15 o
  -8  -7   4        2.17        2.23      1.79 o
  -7  -7   4       10.44       11.58      1.18 o
  -6  -7   4       15.11       17.30      1.21 o
  -5  -7   4        0.28        0.12      0.58 o
  -4  -7   4        1.25        0.98      0.57 o
  -3  -7   4       17.11       17.94      1.01 o
  -2  -7   4      103.84      111.54      2.43 o
  -1  -7   4       37.04       31.63      1.03 o
   0  -7   4        0.04       -0.23      0.31 o
   1  -7   4       97.49      103.08      1.80 o
   2  -7   4       14.16       11.86      0.70 o
   3  -7   4      254.33      246.89      4.08 o
   4  -7   4       37.40       37.85      1.19 o
   5  -7   4      208.13      204.53      3.20 o
   6  -7   4       92.69       96.29      1.79 o
   7  -7   4      178.92      161.42      3.14 o
   8  -7   4       34.91       35.76      1.38 o
   9  -7   4        0.95        1.19      0.54 o
  10  -7   4        6.14        7.48      0.87 o
  11  -7   4        3.95        2.31      0.74 o
  12  -7   4        0.53       -0.23      0.81 o
  13  -7   4        0.41        1.68      1.21 o
  -9  -6   4        0.00        0.99      1.25 o
  -8  -6   4        1.90        1.99      0.99 o
  -7  -6   4        4.83        4.07      0.82 o
  -6  -6   4       11.41       13.55      1.05 o
  -5  -6   4        3.41        3.46      0.71 o
  -4  -6   4        5.75        6.55      0.75 o
  -3  -6   4        4.60        4.70      0.55 o
  -2  -6   4       27.22       23.14      0.87 o
  -1  -6   4       11.78       12.03      1.01 o
   0  -6   4      157.87      165.07      2.61 o
   1  -6   4        6.90        6.13      0.38 o
   2  -6   4       43.32       45.20      1.08 o
   3  -6   4       10.11        6.13      0.46 o
   4  -6   4        0.02        0.22      0.32 o
   5  -6   4      108.76      106.58      2.19 o
   6  -6   4       78.73       72.04      1.76 o
   7  -6   4       17.04       12.94      0.83 o
   8  -6   4       50.01       48.40      1.56 o
   9  -6   4        2.49        1.92      0.74 o
  10  -6   4       18.10       19.09      1.14 o
  11  -6   4        3.49        4.67      0.84 o
  12  -6   4        6.77        6.10      1.18 o
  13  -6   4        5.02        8.49      1.67 o
 -10  -5   4        0.07        1.28      1.49 o
  -9  -5   4        4.05        4.92      1.18 o
  -8  -5   4        6.87        7.82      1.19 o
  -7  -5   4       39.08       43.02      1.74 o
  -6  -5   4        3.91        3.49      0.70 o
  -5  -5   4      378.68      382.80      6.26 o
  -4  -5   4       61.61       60.29      1.59 o
  -3  -5   4        4.31        3.98      0.43 o
  -2  -5   4       52.01       48.87      1.07 o
  -1  -5   4        1.35        0.47      0.30 o
   0  -5   4      100.13      111.13      1.48 o
   1  -5   4      238.56      252.53      3.17 o
   2  -5   4       54.36       47.22      1.38 o
   3  -5   4       61.05       62.15      1.26 o
   4  -5   4      475.44      490.97      6.44 o
   5  -5   4        0.03       -0.01      0.32 o
   6  -5   4       30.58       28.17      0.97 o
   7  -5   4      303.69      292.98      4.88 o
   8  -5   4       55.60       57.28      1.69 o
   9  -5   4        0.01       -0.43      0.50 o
  10  -5   4        5.45        4.67      0.78 o
  11  -5   4       10.75       11.85      1.08 o
  12  -5   4       18.02       18.78      1.35 o
  13  -5   4        0.05        1.16      1.03 o
 -10  -4   4        6.29        5.80      1.50 o
  -9  -4   4        0.59        0.48      1.10 o
  -8  -4   4        0.56        0.17      0.62 o
  -7  -4   4        0.24        0.00      0.57 o
  -6  -4   4       68.88       64.88      2.03 o
  -5  -4   4     1327.83     1303.16     16.35 o
  -4  -4   4       55.95       60.55      1.28 o
  -3  -4   4       78.77       83.98      1.37 o
  -2  -4   4       79.54       77.65      1.24 o
  -1  -4   4      182.47      167.43      1.82 o
   0  -4   4       91.38      101.95      1.27 o
   1  -4   4      246.64      235.53      2.72 o
   2  -4   4      318.18      359.13      3.97 o
   3  -4   4      158.39      155.16      2.16 o
   4  -4   4     1086.40     1065.43     13.20 o
   5  -4   4      339.41      315.97      4.41 o
   6  -4   4       20.04       18.53      0.78 o
   7  -4   4        0.18        0.58      0.47 o
   8  -4   4       39.38       36.18      1.35 o
   9  -4   4       34.87       33.16      1.37 o
  10  -4   4        0.99        0.53      0.59 o
  11  -4   4        0.02        0.43      0.67 o
  12  -4   4        2.20        4.87      0.93 o
  13  -4   4        3.79        4.63      2.62 o
 -11  -3   4        4.36        5.55      1.52 o
 -10  -3   4       21.02       23.97      2.10 o
  -9  -3   4       11.43       11.94      1.25 o
  -8  -3   4       45.45       45.16      1.68 o
  -7  -3   4       29.69       27.23      1.21 o
  -6  -3   4      129.41      126.64      2.39 o
  -5  -3   4        0.08       -0.29      0.29 o
  -4  -3   4       18.17       21.15      0.64 o
  -3  -3   4       22.49       19.01      0.58 o
  -2  -3   4     1421.48     1524.78     14.65 o
  -1  -3   4       58.71       72.30      0.92 o
   0  -3   4      275.77      289.35      2.99 o
   1  -3   4       10.16        7.48      0.29 o
   2  -3   4       32.82       34.10      0.63 o
   3  -3   4      111.16      108.94      1.61 o
   4  -3   4      163.00      163.10      2.58 o
   5  -3   4      163.64      174.05      2.70 o
   6  -3   4      362.13      348.51      4.90 o
   7  -3   4      551.99      530.89      7.22 o
   8  -3   4        2.14        0.93      0.53 o
   9  -3   4        2.49        1.02      0.60 o
  10  -3   4        0.09       -0.52      0.52 o
  11  -3   4        2.76        3.00      0.79 o
  12  -3   4        0.10        1.00      0.81 o
 -11  -2   4        0.98        0.40      1.16 o
 -10  -2   4        0.07       -0.43      1.94 o
  -9  -2   4       24.60       28.15      1.58 o
  -8  -2   4        0.00       -0.45      0.49 o
  -7  -2   4        5.43        4.69      0.57 o
  -6  -2   4       93.83       88.83      1.66 o
  -5  -2   4        2.88        3.26      0.34 o
  -4  -2   4        1.26        0.68      0.34 o
  -3  -2   4      246.98      279.33      3.01 o
  -2  -2   4       20.24       14.60      0.39 o
  -1  -2   4      460.77      464.11      4.91 o
   0  -2   4       45.85       43.37      0.63 o
   1  -2   4      236.61      215.75      2.42 o
   2  -2   4     3616.88     3801.65     42.88 o
   3  -2   4     1928.58     2115.63     23.32 o
   4  -2   4      205.62      216.89      2.86 o
   5  -2   4       62.24       50.45      1.10 o
   6  -2   4       63.76       57.76      1.25 o
   7  -2   4       45.14       38.79      2.05 o
   8  -2   4        8.81        8.32      0.73 o
   9  -2   4        0.26        0.29      0.51 o
  10  -2   4       12.60       12.59      1.05 o
  11  -2   4       11.91       12.66      1.45 o
  12  -2   4        1.23        0.09      0.74 o
 -12  -1   4        2.15        1.09      1.13 o
 -11  -1   4        1.14        1.06      1.03 o
 -10  -1   4        4.61        6.04      1.23 o
  -9  -1   4        0.12       -0.46      0.60 o
  -8  -1   4       13.20       12.60      0.89 o
  -7  -1   4        1.02        0.72      0.42 o
  -6  -1   4        1.51        1.79      0.31 o
  -5  -1   4        9.94        9.10      0.42 o
  -4  -1   4        1.83        1.67      0.24 o
  -3  -1   4      330.52      359.09      4.44 o
  -2  -1   4     1683.86     1687.52     15.12 o
  -1  -1   4      124.72      135.69      1.40 o
   0  -1   4      276.85      254.92      2.44 o
   1  -1   4      343.62      380.10      3.57 o
   2  -1   4        0.13        0.38      0.16 o
   3  -1   4      125.87      151.94      1.90 o
   4  -1   4      249.22      231.86      2.80 o
   5  -1   4      321.71      324.06      4.15 o
   6  -1   4       45.66       43.09      1.19 o
   7  -1   4       34.55       34.96      1.06 o
   8  -1   4      100.62       92.87      2.07 o
   9  -1   4       54.82       55.36      2.31 o
  10  -1   4       10.28        9.77      0.91 o
  11  -1   4        4.83        2.94      0.76 o
  12  -1   4        0.56        0.87      0.94 o
 -12   0   4        0.73        1.06      1.12 o
 -11   0   4        3.51        1.80      0.85 o
 -10   0   4       26.53       22.94      1.95 o
  -9   0   4       23.96       21.75      1.16 o
  -8   0   4        6.16        4.91      0.66 o
  -7   0   4      179.67      162.38      2.92 o
  -6   0   4        2.25        4.32      0.39 o
  -5   0   4      103.41      107.16      1.41 o
  -4   0   4      884.98      980.52      9.56 o
  -3   0   4      524.85      535.44      5.31 o
  -2   0   4      815.58      880.39      7.62 o
  -1   0   4      512.00      548.54      5.35 o
   0   0   4     1900.00     1967.68     17.74 o
   1   0   4        1.29        1.85      0.25 o
   2   0   4     1325.89     1368.91     14.00 o
   3   0   4      406.53      395.23      8.23 o
   4   0   4      669.37      700.27      8.26 o
   5   0   4      102.10      100.67      1.70 o
   6   0   4      128.23      124.78      2.26 o
   7   0   4        0.82        0.84      0.48 o
   8   0   4       19.38       18.42      1.17 o
   9   0   4       16.44       16.48      1.11 o
  10   0   4        6.90        7.51      0.88 o
  11   0   4        0.37       -0.16      0.71 o
 -12   1   4       26.19       27.83      2.13 o
 -11   1   4        5.94        6.01      1.02 o
 -10   1   4        5.17        5.50      0.91 o
  -9   1   4        1.87        3.33      0.74 o
  -8   1   4       99.41       91.56      1.55 o
  -7   1   4       42.71       40.15      0.83 o
  -6   1   4        2.56        2.28      0.26 o
  -5   1   4        2.93        3.03      0.24 o
  -4   1   4     1816.88     1911.00     18.27 o
  -3   1   4       68.52       78.63      0.89 o
  -2   1   4      193.93      204.18      2.46 o
  -1   1   4      820.80      839.31     11.60 o
   0   1   4      632.73      611.74      6.36 o
   1   1   4       93.31      100.13      1.16 o
   2   1   4       94.85      105.84      1.58 o
   3   1   4       23.85       28.40      0.69 o
   4   1   4      314.83      318.72      4.03 o
   5   1   4       70.52       68.85      1.47 o
   6   1   4        2.75        1.83      0.45 o
   7   1   4      159.32      160.07      2.89 o
   8   1   4        0.30       -0.53      0.53 o
   9   1   4       19.23       20.15      1.23 o
  10   1   4       12.16       13.84      1.35 o
  11   1   4        0.03       -0.29      0.90 o
 -12   2   4        0.25       -0.49      0.73 o
 -11   2   4        1.00        1.69      0.76 o
 -10   2   4       32.98       29.31      1.54 o
  -9   2   4       22.44       20.09      0.97 o
  -8   2   4        0.27        0.03      0.36 o
  -7   2   4       22.56       21.51      0.62 o
  -6   2   4      101.86      105.46      1.40 o
  -5   2   4      201.50      186.35      2.25 o
  -4   2   4        0.24        0.56      0.13 o
  -3   2   4      670.13      683.48      6.68 o
  -2   2   4      439.30      454.34      6.58 o
  -1   2   4      116.66      109.16      2.79 o
   0   2   4      115.84      132.79      1.45 o
   1   2   4      201.16      204.11      2.05 o
   2   2   4      170.58      178.00      2.00 o
   3   2   4      163.08      164.28      2.26 o
   4   2   4        0.71        1.12      0.29 o
   5   2   4        8.62        8.97      0.55 o
   6   2   4       11.18       10.69      0.71 o
   7   2   4       60.14       55.38      1.74 o
   8   2   4        0.47        0.04      0.67 o
   9   2   4        0.92        1.27      0.77 o
  10   2   4        9.18        7.51      1.45 o
 -13   3   4        0.28        0.29      1.02 o
 -12   3   4        0.00       -0.79      0.93 o
 -11   3   4        0.00       -0.13      0.62 o
 -10   3   4       54.37       52.19      2.14 o
  -9   3   4        6.27        7.34      0.69 o
  -8   3   4        6.50        7.46      0.51 o
  -7   3   4      200.04      197.07      2.61 o
  -6   3   4        2.78        1.81      0.28 o
  -5   3   4       36.87       40.47      0.65 o
  -4   3   4       41.98       40.50      0.66 o
  -3   3   4      135.81      155.74      1.86 o
  -2   3   4      165.51      191.97      3.15 o
  -1   3   4        3.49        3.83      0.18 o
   0   3   4      453.37      486.02      5.13 o
   1   3   4        0.43        0.39      0.12 o
   2   3   4      214.49      204.60      2.17 o
   3   3   4       49.11       47.17      0.85 o
   4   3   4       16.55       16.08      0.94 o
   5   3   4        4.28        2.46      0.42 o
   6   3   4        0.05       -0.15      0.39 o
   7   3   4        1.78        1.47      0.62 o
   8   3   4        0.06       -0.26      0.61 o
   9   3   4       30.55       30.78      1.78 o
  10   3   4        0.65        0.31      0.94 o
 -13   4   4        2.00        1.07      1.01 o
 -12   4   4        2.45        1.49      0.77 o
 -11   4   4        0.06        0.39      0.65 o
 -10   4   4       28.68       29.98      1.26 o
  -9   4   4       59.71       63.02      1.52 o
  -8   4   4       18.54       19.18      0.70 o
  -7   4   4      222.31      216.59      2.92 o
  -6   4   4      406.37      386.75      4.32 o
  -5   4   4        1.03        1.56      0.22 o
  -4   4   4        4.33        6.16      0.32 o
  -3   4   4       36.69       34.32      0.71 o
  -2   4   4      590.19      637.62      7.15 o
  -1   4   4      356.93      387.36      4.15 o
   0   4   4      277.20      287.80      2.81 o
   1   4   4        7.58       11.24      0.37 o
   2   4   4      149.46      156.25      2.30 o
   3   4   4       56.74       56.61      0.96 o
   4   4   4        4.46        5.88      0.48 o
   5   4   4       19.27       22.26      0.91 o
   6   4   4        8.90       11.44      0.97 o
   7   4   4       36.51       36.60      1.65 o
   8   4   4       20.49       22.92      1.49 o
   9   4   4        3.98        6.14      1.29 o
 -13   5   4        3.00        3.01      1.71 o
 -12   5   4        1.11        2.16      0.79 o
 -11   5   4        4.59        4.48      0.72 o
 -10   5   4        0.24        0.36      0.64 o
  -9   5   4        6.57        6.28      0.60 o
  -8   5   4      440.34      441.21      5.47 o
  -7   5   4       92.55       87.08      1.45 o
  -6   5   4        9.80        7.67      0.38 o
  -5   5   4       32.11       33.21      0.75 o
  -4   5   4       44.27       48.17      0.95 o
  -3   5   4      367.83      360.98      4.68 o
  -2   5   4       65.54       66.18      1.56 o
  -1   5   4       55.20       63.37      0.91 o
   0   5   4      678.48      716.53      6.65 o
   1   5   4        6.89        5.38      0.30 o
   2   5   4       23.89       27.46      0.67 o
   3   5   4       14.02       15.05      0.54 o
   4   5   4        0.01        0.44      0.35 o
   5   5   4        4.49        2.72      0.60 o
   6   5   4       15.63       15.08      1.12 o
   7   5   4        0.31        0.84      0.72 o
   8   5   4        1.74        1.16      1.10 o
   9   5   4        5.09        7.47      2.38 o
 -13   6   4        0.00       -0.72      0.87 o
 -12   6   4        5.63        4.38      1.30 o
 -11   6   4        5.38        6.29      0.78 o
 -10   6   4        3.02        2.47      0.59 o
  -9   6   4       70.05       74.81      1.66 o
  -8   6   4       42.83       41.96      0.98 o
  -7   6   4        6.19        4.98      0.38 o
  -6   6   4       92.13       92.82      2.80 o
  -5   6   4        0.01       -0.23      0.23 o
  -4   6   4       15.38       16.09      0.73 o
  -3   6   4        4.61        6.47      0.46 o
  -2   6   4       32.35       33.96      0.83 o
  -1   6   4       12.81       14.15      0.55 o
   0   6   4       78.72       68.26      0.96 o
   1   6   4      266.11      257.15      3.10 o
   2   6   4        0.07        0.06      0.30 o
   3   6   4       85.24       76.27      1.61 o
   4   6   4      148.45      139.42      2.82 o
   5   6   4        0.42        0.10      0.51 o
   6   6   4        0.04        0.92      0.64 o
   7   6   4        0.41       -0.88      0.88 o
   8   6   4        0.63        2.70      1.25 o
 -13   7   4        1.78        0.70      0.89 o
 -12   7   4        1.60        2.43      0.69 o
 -11   7   4       16.18       14.33      0.97 o
 -10   7   4        6.18        5.95      0.69 o
  -9   7   4       35.53       32.77      0.91 o
  -8   7   4        0.79        0.85      0.38 o
  -7   7   4       10.99       10.49      0.71 o
  -6   7   4       40.74       42.26      1.23 o
  -5   7   4        3.58        2.35      0.47 o
  -4   7   4       21.97       28.66      1.05 o
  -3   7   4       22.85       19.97      0.90 o
  -2   7   4       11.47       10.65      0.63 o
  -1   7   4        6.91        7.75      0.39 o
   0   7   4        6.94        6.31      0.44 o
   1   7   4      180.57      179.47      2.39 o
   2   7   4       24.54       28.18      0.87 o
   3   7   4       14.96       17.84      0.82 o
   4   7   4        6.45        6.55      0.72 o
   5   7   4        0.85        0.19      0.77 o
   6   7   4        0.88        0.64      0.89 o
   7   7   4        8.46       13.03      1.66 o
 -12   8   4        2.63        1.86      0.65 o
 -11   8   4        6.75        6.83      0.92 o
 -10   8   4       46.39       51.66      1.53 o
  -9   8   4        1.10        0.74      0.32 o
  -8   8   4        1.98        1.45      0.52 o
  -7   8   4        0.00       -0.37      0.38 o
  -6   8   4       74.04       65.01      1.85 o
  -5   8   4       59.41       44.62      1.45 o
  -4   8   4       35.09       30.05      1.33 o
  -3   8   4       50.32       50.30      1.55 o
  -2   8   4      268.03      268.10      3.41 o
  -1   8   4       21.96       21.41      0.68 o
   0   8   4       76.62       76.31      1.40 o
   1   8   4        3.86        2.67      0.43 o
   2   8   4       10.38       12.93      0.74 o
   3   8   4        9.78       10.88      0.83 o
   4   8   4        3.77        2.08      1.18 o
   5   8   4        0.11        0.37      0.80 o
   6   8   4        5.53        9.52      1.50 o
 -12   9   4        7.26        8.48      0.85 o
 -11   9   4       24.21       27.88      1.12 o
 -10   9   4        0.57        0.81      0.76 o
  -9   9   4       10.47       10.82      0.88 o
  -8   9   4        4.27        3.15      0.70 o
  -7   9   4       19.18       18.69      1.09 o
  -6   9   4        8.71        9.72      0.85 o
  -5   9   4        0.03       -0.22      0.58 o
  -4   9   4       95.66       97.23      2.46 o
  -3   9   4       49.76       47.13      1.61 o
  -2   9   4       66.61       64.58      1.29 o
  -1   9   4        0.41        0.32      0.32 o
   0   9   4        3.15        3.95      0.60 o
   1   9   4       10.86       13.56      0.82 o
   2   9   4        2.45        2.13      0.60 o
   3   9   4        0.29        1.77      0.74 o
   4   9   4        4.15        5.52      1.10 o
   5   9   4        2.53        3.70      1.17 o
 -12  10   4        0.23       -0.41      0.97 o
 -11  10   4        4.65        4.64      1.79 o
 -10  10   4        0.06       -0.75      0.75 o
  -9  10   4        0.47        0.94      0.84 o
  -8  10   4        8.50        8.28      0.94 o
  -7  10   4       14.64       15.19      1.06 o
  -6  10   4       60.93       55.44      1.87 o
  -5  10   4       35.88       38.59      1.54 o
  -4  10   4        0.13        0.59      0.68 o
  -3  10   4        1.46        1.20      0.63 o
  -2  10   4        0.02       -0.30      0.30 o
  -1  10   4        3.72        5.17      1.30 o
   0  10   4        1.65        1.31      0.57 o
   1  10   4       25.82       28.03      1.78 o
   2  10   4        0.07       -0.68      0.68 o
   3  10   4        0.00        0.62      0.87 o
   4  10   4        0.75        0.91      0.92 o
 -11  11   4        2.26        1.77      1.28 o
 -10  11   4        0.34        0.37      0.98 o
  -9  11   4        0.01       -0.70      0.80 o
  -8  11   4       42.60       45.01      5.51 o
  -7  11   4       14.72       17.27      1.54 o
  -6  11   4       13.43       13.79      1.09 o
  -5  11   4       13.84       13.07      1.47 o
  -4  11   4       20.80       22.84      1.33 o
  -3  11   4        2.57        3.37      1.01 o
  -2  11   4        1.08        0.86      0.84 o
  -1  11   4        6.03        7.93      0.79 o
   0  11   4        0.74        0.99      0.62 o
   1  11   4       13.13       18.10      1.20 o
   2  11   4        0.59        0.43      1.48 o
 -10  12   4        0.99        2.51      1.11 o
  -9  12   4       10.05       10.48      2.22 o
  -8  12   4        7.81        5.50      1.21 o
  -7  12   4        1.46        0.83      1.08 o
  -6  12   4        7.68        7.49      1.66 o
  -5  12   4       23.23       24.18      3.16 o
  -4  12   4        1.04       -0.78      0.91 o
  -3  12   4        2.00        2.64      1.07 o
  -2  12   4        0.36        0.27      0.75 o
  -1  12   4        0.64        0.86      0.61 o
   0  12   4        0.75        1.19      0.70 o
   1  12   4        0.04       -0.47      0.80 o
  -9  13   4        6.92        9.79      2.50 o
  -8  13   4        0.06       -0.94      0.94 o
  -7  13   4        0.01       -1.09      1.24 o
  -6  13   4        0.70       -0.83      0.91 o
  -5  13   4       10.16       14.06      1.65 o
  -4  13   4        8.21       10.07      1.47 o
  -3  13   4        0.18       -1.23      1.23 o
  -2  13   4        7.25        7.86      1.44 o
   4 -15   5        7.65        6.11      1.55 o
   5 -15   5        0.39       -0.59      1.05 o
   6 -15   5        3.73        3.15      1.30 o
   7 -15   5        5.68        3.34      2.04 o
   0 -14   5        0.70        0.45      1.75 o
   1 -14   5        0.41       -0.64      1.04 o
   2 -14   5        6.57        7.28      1.55 o
   3 -14   5        9.81       13.32      1.76 o
   4 -14   5        4.70        4.30      1.25 o
   5 -14   5        5.99        6.01      1.37 o
   6 -14   5        5.13        4.91      1.47 o
   7 -14   5        3.44        2.36      1.18 o
   8 -14   5        0.01       -0.56      2.38 o
   9 -14   5        5.09        2.02      1.81 o
  -1 -13   5        0.48        2.16      1.25 o
   0 -13   5        6.01        9.19      1.25 o
   1 -13   5       10.31       13.48      1.35 o
   2 -13   5        4.20        3.79      1.01 o
   3 -13   5        1.24        0.86      0.83 o
   4 -13   5        0.00        0.08      1.19 o
   5 -13   5        2.33        2.18      0.87 o
   6 -13   5        0.66        1.82      1.03 o
   7 -13   5        0.01        0.21      0.94 o
   8 -13   5        0.13        1.05      1.02 o
   9 -13   5        4.57        5.49      1.38 o
  10 -13   5        2.25        1.49      1.30 o
  -3 -12   5       12.54       15.54      1.58 o
  -2 -12   5        0.04        0.24      0.95 o
  -1 -12   5        0.29       -0.55      0.65 o
   0 -12   5        1.09        1.90      0.73 o
   1 -12   5        4.61        7.59      0.86 o
   2 -12   5        6.58        5.22      0.84 o
   3 -12   5       43.16       40.18      1.65 o
   4 -12   5        2.96        1.96      0.68 o
   5 -12   5       14.12       14.21      1.08 o
   6 -12   5       10.66       12.84      1.46 o
   7 -12   5       12.22       12.76      1.21 o
   8 -12   5        1.21        0.08      0.88 o
   9 -12   5        4.98        7.62      1.44 o
  10 -12   5        1.68        0.82      1.46 o
  11 -12   5        5.54        6.65      1.50 o
  -4 -11   5        9.39       10.98      1.26 o
  -3 -11   5        5.76        5.44      0.98 o
  -2 -11   5       27.38       30.92      1.56 o
  -1 -11   5        5.24        5.30      1.12 o
   0 -11   5        3.09        3.59      0.75 o
   1 -11   5        2.18        1.77      0.58 o
   2 -11   5        4.22        3.72      0.71 o
   3 -11   5        3.71        4.87      0.74 o
   4 -11   5        4.56        4.02      1.07 o
   5 -11   5        2.22        2.20      0.68 o
   6 -11   5       14.39       11.93      0.98 o
   7 -11   5       21.78       24.37      1.36 o
   8 -11   5        4.48        5.82      1.08 o
   9 -11   5        0.12       -0.33      0.77 o
  10 -11   5        0.57        0.56      0.83 o
  11 -11   5        5.02        3.21      1.31 o
  12 -11   5        0.38       -0.52      1.06 o
  -5 -10   5        0.97        1.01      0.93 o
  -4 -10   5        0.74        0.44      0.74 o
  -3 -10   5        7.89        6.44      0.96 o
  -2 -10   5        0.66        2.00      0.67 o
  -1 -10   5        7.88        5.61      0.82 o
   0 -10   5       51.90       42.78      1.42 o
   1 -10   5       50.57       44.48      1.58 o
   2 -10   5       13.27       10.51      0.87 o
   3 -10   5        1.65        1.72      0.58 o
   4 -10   5        6.95        8.72      0.84 o
   5 -10   5        6.14        5.39      0.75 o
   6 -10   5       56.63       59.41      1.82 o
   7 -10   5       55.30       68.75      2.03 o
   8 -10   5       19.00       19.52      1.60 o
   9 -10   5        2.54        3.79      0.77 o
  10 -10   5        0.05        1.40      0.84 o
  11 -10   5        1.83        1.02      0.90 o
  12 -10   5        0.38        0.93      1.21 o
  -6  -9   5       37.14       44.22      1.97 o
  -5  -9   5        5.91       10.44      1.12 o
  -4  -9   5       17.09       22.08      1.33 o
  -3  -9   5        2.52        1.35      0.62 o
  -2  -9   5       30.96       33.85      1.44 o
  -1  -9   5        0.15       -0.50      0.50 o
   0  -9   5       12.29        9.90      0.63 o
   1  -9   5        0.31        0.35      0.35 o
   2  -9   5       28.75       24.13      1.10 o
   3  -9   5      135.58      134.69      2.80 o
   4  -9   5        7.23        6.76      0.75 o
   5  -9   5      135.25      140.92      3.44 o
   6  -9   5        0.36        0.15      0.57 o
   7  -9   5       63.13       62.43      1.87 o
   8  -9   5        8.70        9.94      1.02 o
   9  -9   5        2.25        1.66      0.67 o
  10  -9   5        6.43        7.73      0.94 o
  11  -9   5        7.62        9.15      1.31 o
  12  -9   5        0.93        0.18      1.06 o
  -7  -8   5        0.38       -0.87      0.87 o
  -6  -8   5        0.01       -0.01      0.70 o
  -5  -8   5       13.12       17.93      1.55 o
  -4  -8   5        6.75        5.28      0.81 o
  -3  -8   5       63.37       64.63      2.02 o
  -2  -8   5        0.89        2.98      0.64 o
  -1  -8   5        1.02        3.89      0.94 o
   0  -8   5        0.12        0.35      0.33 o
   1  -8   5       36.14       38.99      1.23 o
   2  -8   5      113.36      106.24      2.05 o
   3  -8   5       41.16       37.83      1.28 o
   4  -8   5       90.79       91.65      2.11 o
   5  -8   5       64.45       59.65      1.76 o
   6  -8   5      280.89      274.41      4.73 o
   7  -8   5       45.29       49.99      1.61 o
   8  -8   5       31.88       33.94      1.39 o
   9  -8   5        1.95        2.76      0.67 o
  10  -8   5        1.39        2.52      0.71 o
  11  -8   5        4.07        2.78      0.78 o
  12  -8   5        5.80        3.26      0.96 o
  -8  -7   5        0.70       -0.90      1.11 o
  -7  -7   5        5.94        4.49      1.14 o
  -6  -7   5        1.31        1.21      0.70 o
  -5  -7   5       25.05       27.19      1.35 o
  -4  -7   5       18.68       17.18      1.06 o
  -3  -7   5      108.54      110.43      2.52 o
  -2  -7   5      212.15      203.83      3.74 o
  -1  -7   5       19.53       20.74      0.86 o
   0  -7   5        5.83        7.04      0.47 o
   1  -7   5       16.10       19.92      0.57 o
   2  -7   5       77.89       83.12      1.68 o
   3  -7   5       12.67       16.25      0.73 o
   4  -7   5       72.23       65.28      1.47 o
   5  -7   5       22.16       17.87      0.82 o
   6  -7   5       31.49       28.37      1.18 o
   7  -7   5      173.44      160.84      3.20 o
   8  -7   5       14.97       13.21      0.95 o
   9  -7   5       10.78       11.54      0.92 o
  10  -7   5        4.11        5.45      0.81 o
  11  -7   5        0.09       -0.08      0.62 o
  12  -7   5        0.62       -0.31      0.71 o
  13  -7   5        3.44        0.55      1.70 o
  -9  -6   5        0.08       -0.31      1.77 o
  -8  -6   5        2.03        2.91      1.39 o
  -7  -6   5        4.95        5.31      1.03 o
  -6  -6   5       26.61       26.90      1.35 o
  -5  -6   5       12.89       15.29      1.07 o
  -4  -6   5       95.38       88.32      2.64 o
  -3  -6   5      423.84      391.79      5.56 o
  -2  -6   5      145.86      145.35      2.50 o
  -1  -6   5       31.04       31.00      0.75 o
   0  -6   5       24.24       24.12      0.59 o
   1  -6   5      130.00      130.51      1.74 o
   2  -6   5        9.90        6.64      0.50 o
   3  -6   5      123.83      132.35      2.23 o
   4  -6   5       54.88       57.93      1.14 o
   5  -6   5       17.80       20.10      0.87 o
   6  -6   5      138.46      137.14      2.45 o
   7  -6   5      118.55      109.64      3.85 o
   8  -6   5       17.14       18.53      1.04 o
   9  -6   5        2.62        2.16      0.63 o
  10  -6   5       12.53       11.54      1.15 o
  11  -6   5        0.04        0.12      0.63 o
  12  -6   5        1.37        1.10      0.96 o
  -9  -5   5        1.79        0.90      1.12 o
  -8  -5   5        1.84        0.99      0.89 o
  -7  -5   5        1.66       -0.16      0.76 o
  -6  -5   5        4.52        4.59      0.74 o
  -5  -5   5       28.20       30.94      1.16 o
  -4  -5   5       21.18       23.40      0.97 o
  -3  -5   5      172.27      176.40      2.62 o
  -2  -5   5       36.66       47.61      0.92 o
  -1  -5   5       21.07       23.52      0.53 o
   0  -5   5      118.22      125.63      1.58 o
   1  -5   5      387.75      405.76      4.21 o
   2  -5   5      425.07      416.61      5.43 o
   3  -5   5      133.84      146.09      2.06 o
   4  -5   5        0.49        2.20      0.38 o
   5  -5   5        7.41        6.64      0.63 o
   6  -5   5      143.54      136.89      2.40 o
   7  -5   5        0.10       -0.66      0.72 o
   8  -5   5       14.29       13.91      0.92 o
   9  -5   5        1.45        0.35      0.53 o
  10  -5   5        4.31        2.57      0.82 o
  11  -5   5        0.06       -0.60      0.60 o
  12  -5   5        0.07        0.48      0.77 o
 -10  -4   5        0.19       -0.85      1.01 o
  -9  -4   5        1.19        2.08      1.09 o
  -8  -4   5       23.43       23.30      2.33 o
  -7  -4   5      153.13      157.39      3.72 o
  -6  -4   5       23.26       24.98      1.04 o
  -5  -4   5      363.92      354.10      5.24 o
  -4  -4   5      382.36      372.27      4.41 o
  -3  -4   5        1.15        0.89      0.27 o
  -2  -4   5        0.28        0.07      0.22 o
  -1  -4   5      110.31      129.17      1.51 o
   0  -4   5       66.07       80.34      1.09 o
   1  -4   5        1.66        1.13      0.18 o
   2  -4   5      109.35      131.62      1.72 o
   3  -4   5      205.97      208.05      2.53 o
   4  -4   5       42.80       49.15      1.07 o
   5  -4   5        2.11        4.28      0.47 o
   6  -4   5       77.83       72.04      1.59 o
   7  -4   5      182.46      179.64      3.03 o
   8  -4   5        5.81        3.38      0.65 o
   9  -4   5        0.30        1.11      0.59 o
  10  -4   5        7.45        7.71      0.91 o
  11  -4   5        2.25        1.00      0.78 o
  12  -4   5        0.48        1.36      0.78 o
 -11  -3   5       16.32       17.42      1.99 o
 -10  -3   5        4.51        5.30      1.36 o
  -9  -3   5        2.24        1.71      0.96 o
  -8  -3   5       16.44       16.97      1.27 o
  -7  -3   5       15.29       15.96      0.87 o
  -6  -3   5        3.27        2.62      0.63 o
  -5  -3   5      262.98      251.73      3.55 o
  -4  -3   5        6.09        5.47      0.37 o
  -3  -3   5       17.58       15.90      0.57 o
  -2  -3   5       93.78      105.16      1.35 o
  -1  -3   5      404.44      436.13      6.40 o
   0  -3   5       52.29       50.28      0.85 o
   1  -3   5      358.16      368.41      3.77 o
   2  -3   5        0.09        0.84      0.21 o
   3  -3   5      277.15      341.74      4.19 o
   4  -3   5       54.29       55.06      1.45 o
   5  -3   5       14.92       10.95      0.55 o
   6  -3   5       80.56       82.18      1.70 o
   7  -3   5      115.91      117.39      2.27 o
   8  -3   5       71.11       69.55      1.94 o
   9  -3   5       15.71       14.53      1.04 o
  10  -3   5       12.41       12.98      1.07 o
  11  -3   5        1.54        1.59      0.77 o
  12  -3   5        8.78        8.71      1.12 o
 -11  -2   5        7.62       11.31      1.68 o
 -10  -2   5       12.02       14.91      1.40 o
  -9  -2   5        0.43       -0.59      0.68 o
  -8  -2   5       13.36       12.27      0.92 o
  -7  -2   5      125.74      124.36      2.19 o
  -6  -2   5       55.89       58.60      1.21 o
  -5  -2   5       93.41       85.13      1.42 o
  -4  -2   5       31.57       30.46      0.81 o
  -3  -2   5       14.64       19.55      0.55 o
  -2  -2   5      788.83      902.35      8.77 o
  -1  -2   5      109.97       96.92      1.13 o
   0  -2   5      216.53      211.69      2.13 o
   1  -2   5      238.83      253.39      2.93 o
   2  -2   5      690.61      713.13      8.85 o
   3  -2   5       55.97       37.34      0.81 o
   4  -2   5       30.38       24.84      0.87 o
   5  -2   5        4.29        4.03      0.45 o
   6  -2   5        2.49        2.29      0.56 o
   7  -2   5       29.45       27.94      1.08 o
   8  -2   5        1.59        0.93      0.58 o
   9  -2   5       42.89       43.20      1.67 o
  10  -2   5        2.52        2.72      0.87 o
  11  -2   5       11.07       11.61      1.16 o
  12  -2   5        0.15       -0.70      0.92 o
 -11  -1   5        9.55       10.38      1.56 o
 -10  -1   5        9.73       10.04      1.20 o
  -9  -1   5        0.00       -0.38      0.61 o
  -8  -1   5        0.49       -0.31      0.50 o
  -7  -1   5      347.13      333.02      4.43 o
  -6  -1   5      239.41      222.87      2.87 o
  -5  -1   5        5.32        3.88      0.32 o
  -4  -1   5        8.91        9.79      0.37 o
  -3  -1   5       30.06       31.53      0.55 o
  -2  -1   5      726.92      765.44      7.03 o
  -1  -1   5       82.93       84.68      0.97 o
   0  -1   5        3.51        2.92      0.20 o
   1  -1   5        3.13        6.81      0.25 o
   2  -1   5      250.91      270.05      3.05 o
   3  -1   5      143.01      131.62      1.85 o
   4  -1   5       10.89        9.05      0.43 o
   5  -1   5      375.84      377.99      4.41 o
   6  -1   5      464.01      455.41      5.71 o
   7  -1   5       57.27       57.43      1.40 o
   8  -1   5        0.79        0.44      0.51 o
   9  -1   5        0.09       -0.39      0.49 o
  10  -1   5        9.22       11.12      1.01 o
  11  -1   5        0.01        0.83      1.10 o
 -12   0   5        5.43        6.50      1.44 o
 -11   0   5       11.62       10.69      1.25 o
 -10   0   5        9.90        8.47      1.08 o
  -9   0   5        0.09       -0.46      0.46 o
  -8   0   5       89.60       75.35      1.97 o
  -7   0   5       25.75       26.63      0.88 o
  -6   0   5        0.12        0.43      0.26 o
  -5   0   5      217.39      210.99      2.41 o
  -4   0   5        9.25       10.65      0.43 o
  -3   0   5      652.23      669.66      5.58 o
  -2   0   5      469.91      489.90      4.87 o
  -1   0   5        0.03       -0.11      0.11 o
   0   0   5      358.46      384.75      4.41 o
   1   0   5       24.37       29.02      0.47 o
   2   0   5      626.93      703.52      7.38 o
   3   0   5        5.17        3.65      0.29 o
   4   0   5       39.63       43.56      0.96 o
   5   0   5        9.04       11.41      0.59 o
   6   0   5       20.58       18.94      0.84 o
   7   0   5        1.40        0.51      0.47 o
   8   0   5       33.63       33.26      1.41 o
   9   0   5       14.08       12.33      1.34 o
  10   0   5        7.53        6.64      0.95 o
  11   0   5        0.20       -0.09      0.87 o
 -12   1   5       22.67       25.95      2.04 o
 -11   1   5       10.58       12.41      1.23 o
 -10   1   5       22.19       20.56      1.38 o
  -9   1   5       79.68       68.70      3.64 o
  -8   1   5        5.41        5.58      0.57 o
  -7   1   5      114.60      102.85      1.91 o
  -6   1   5        0.21        0.27      0.21 o
  -5   1   5      202.31      183.90      2.26 o
  -4   1   5      405.67      381.90      3.90 o
  -3   1   5        0.11        0.16      0.14 o
  -2   1   5        0.01        0.25      0.15 o
  -1   1   5      115.05      118.71      1.53 o
   0   1   5      127.68      133.40      2.18 o
   1   1   5       51.89       54.46      0.69 o
   2   1   5      153.70      161.39      1.95 o
   3   1   5       72.48       64.51      1.06 o
   4   1   5      274.80      274.66      3.57 o
   5   1   5        0.77        0.92      0.34 o
   6   1   5        7.16        6.80      0.61 o
   7   1   5        7.53        9.68      0.75 o
   8   1   5        0.20       -0.59      0.59 o
   9   1   5        9.60       11.91      1.67 o
  10   1   5        0.02       -0.06      1.02 o
  11   1   5        3.80        2.39      1.09 o
 -12   2   5        1.66        2.38      1.05 o
 -11   2   5        0.54       -0.62      0.68 o
 -10   2   5        7.93        6.31      0.90 o
  -9   2   5       14.94       15.44      0.89 o
  -8   2   5        1.13        1.75      0.43 o
  -7   2   5      250.56      241.31      3.38 o
  -6   2   5       52.00       49.07      0.82 o
  -5   2   5      104.66      121.04      1.45 o
  -4   2   5      287.93      292.56      3.53 o
  -3   2   5      110.87      125.66      1.65 o
  -2   2   5      452.74      480.94      8.13 o
  -1   2   5      298.07      339.71      7.26 o
   0   2   5       72.77       83.08      1.16 o
   1   2   5        2.71        0.82      0.15 o
   2   2   5      110.71      103.96      1.32 o
   3   2   5       69.49       60.56      1.05 o
   4   2   5        0.92        1.21      0.30 o
   5   2   5       41.42       40.99      1.07 o
   6   2   5        0.83        0.80      0.42 o
   7   2   5        0.54        0.00      0.55 o
   8   2   5        0.43       -0.01      0.69 o
   9   2   5        9.08        9.74      1.21 o
  10   2   5        0.07       -1.40      1.40 o
 -12   3   5        0.05       -0.37      0.70 o
 -11   3   5        0.74       -0.14      0.63 o
 -10   3   5        1.93        2.17      0.59 o
  -9   3   5        7.95        8.53      0.65 o
  -8   3   5       13.26       12.07      0.58 o
  -7   3   5       80.98       79.13      1.38 o
  -6   3   5     1030.05     1022.54     10.74 o
  -5   3   5       69.35       78.50      1.25 o
  -4   3   5        2.95        2.90      0.31 o
  -3   3   5       10.31        8.21      0.48 o
  -2   3   5      351.78      385.69      8.23 o
  -1   3   5       77.55       77.51      1.10 o
   0   3   5        6.25        6.18      0.33 o
   1   3   5      183.11      174.99      2.26 o
   2   3   5        0.19        0.60      0.20 o
   3   3   5      216.16      210.42      3.36 o
   4   3   5       52.30       52.50      1.08 o
   5   3   5        2.77        3.35      0.49 o
   6   3   5       12.15       12.26      0.79 o
   7   3   5        1.21        0.48      0.67 o
   8   3   5        0.01       -0.01      0.73 o
   9   3   5       16.80       19.21      1.51 o
 -12   4   5        5.05        8.23      1.06 o
 -11   4   5        4.80        4.69      1.19 o
 -10   4   5        0.04        0.60      0.55 o
  -9   4   5        3.65        3.65      0.58 o
  -8   4   5        5.44        4.55      0.41 o
  -7   4   5       69.68       65.34      1.28 o
  -6   4   5      533.88      513.45      7.56 o
  -5   4   5      137.94      136.54      2.09 o
  -4   4   5       67.38       61.23      1.28 o
  -3   4   5        6.95        4.65      0.26 o
  -2   4   5       11.67        9.54      0.29 o
  -1   4   5      255.67      270.89      3.24 o
   0   4   5        9.14       11.50      0.39 o
   1   4   5      142.71      143.95      1.60 o
   2   4   5        3.04        2.78      0.29 o
   3   4   5      129.93      121.78      1.87 o
   4   4   5        8.55        8.73      1.31 o
   5   4   5       16.24       12.04      0.82 o
   6   4   5       42.96       42.33      1.50 o
   7   4   5        3.16        3.57      0.80 o
   8   4   5        2.11        3.04      0.90 o
   9   4   5        0.27       -0.79      0.79 o
 -13   5   5        1.05       -0.77      1.25 o
 -12   5   5        4.44        3.17      0.84 o
 -11   5   5       13.41       13.65      0.94 o
 -10   5   5       15.57       17.15      0.95 o
  -9   5   5        7.49        6.60      0.48 o
  -8   5   5      109.32      112.02      1.74 o
  -7   5   5      694.89      679.33      9.89 o
  -6   5   5      135.65      123.23      2.44 o
  -5   5   5       20.81       20.78      0.65 o
  -4   5   5        9.73        8.81      0.39 o
  -3   5   5        3.11        5.02      0.34 o
  -2   5   5      241.40      247.20      3.03 o
  -1   5   5      100.85      109.35      1.57 o
   0   5   5       38.07       39.30      0.79 o
   1   5   5        0.51        0.24      0.22 o
   2   5   5        2.49        1.60      0.35 o
   3   5   5       44.89       40.62      1.14 o
   4   5   5       42.04       37.24      1.30 o
   5   5   5       31.24       31.84      1.28 o
   6   5   5        0.22        0.22      0.61 o
   7   5   5        5.74        6.27      1.65 o
   8   5   5        3.72        2.17      2.44 o
 -12   6   5        6.26        6.85      1.15 o
 -11   6   5        3.40        3.69      0.76 o
 -10   6   5        0.00       -0.44      0.44 o
  -9   6   5      124.96      131.02      1.99 o
  -8   6   5        7.12        7.68      0.93 o
  -7   6   5       19.85       19.86      0.92 o
  -6   6   5        3.23        3.57      0.55 o
  -5   6   5       42.75       42.37      1.38 o
  -4   6   5        6.74        4.86      0.38 o
  -3   6   5        0.27        0.02      0.24 o
  -2   6   5        4.30        5.21      0.39 o
  -1   6   5      113.99      114.49      1.91 o
   0   6   5      272.69      257.89      3.01 o
   1   6   5       13.39       12.91      0.51 o
   2   6   5       14.13       11.54      0.58 o
   3   6   5       31.13       30.26      1.01 o
   4   6   5       16.74       17.22      0.96 o
   5   6   5        9.54        9.27      0.92 o
   6   6   5        0.34        1.93      0.72 o
   7   6   5        0.01        0.71      0.96 o
 -12   7   5        0.13       -0.37      0.52 o
 -11   7   5        0.48        0.51      0.48 o
 -10   7   5        4.29        3.96      1.34 o
  -9   7   5      108.59      108.76      2.47 o
  -8   7   5       26.99       25.51      1.09 o
  -7   7   5        2.47        2.82      0.57 o
  -6   7   5       22.56       24.33      0.94 o
  -5   7   5       87.87       93.66      2.16 o
  -4   7   5        1.53        0.75      0.39 o
  -3   7   5        9.26        8.01      0.55 o
  -2   7   5       15.63       15.04      0.73 o
  -1   7   5       16.04       12.93      0.65 o
   0   7   5       69.23       64.68      1.18 o
   1   7   5       45.72       47.77      0.99 o
   2   7   5        0.01       -0.36      0.36 o
   3   7   5        0.10        0.09      0.42 o
   4   7   5        7.10        6.64      0.77 o
   5   7   5        0.36        0.30      0.82 o
   6   7   5        0.77        0.76      1.04 o
 -12   8   5        6.27        8.20      2.13 o
 -11   8   5        0.00       -0.79      0.79 o
 -10   8   5       22.22       22.89      1.41 o
  -9   8   5       29.33       34.54      1.38 o
  -8   8   5       26.78       23.42      1.07 o
  -7   8   5       23.53       22.23      1.03 o
  -6   8   5       46.38       45.28      1.50 o
  -5   8   5       18.21       13.09      0.83 o
  -4   8   5       72.66       69.88      1.86 o
  -3   8   5        2.93        2.94      0.49 o
  -2   8   5      136.11      132.45      2.58 o
  -1   8   5        6.86        7.30      0.85 o
   0   8   5       16.27       16.00      0.70 o
   1   8   5        2.24        2.43      0.42 o
   2   8   5       37.37       41.47      1.24 o
   3   8   5       88.26       87.40      2.16 o
   4   8   5        7.48        8.09      2.00 o
   5   8   5        5.66        7.96      1.24 o
 -12   9   5        0.27       -0.20      0.79 o
 -11   9   5        2.32        2.45      0.87 o
 -10   9   5       28.59       25.52      1.80 o
  -9   9   5        0.90        0.54      0.60 o
  -8   9   5        4.44        3.64      0.64 o
  -7   9   5        2.49        0.87      0.85 o
  -6   9   5        5.36        3.74      0.67 o
  -5   9   5       58.57       53.68      1.70 o
  -4   9   5       51.20       50.08      1.66 o
  -3   9   5        1.28        0.09      0.50 o
  -2   9   5        2.67        2.42      0.68 o
  -1   9   5       14.09       13.80      0.87 o
   0   9   5        9.67        8.74      0.49 o
   1   9   5        2.26        2.02      0.48 o
   2   9   5        6.21        8.93      0.88 o
   3   9   5        1.96        2.51      0.93 o
   4   9   5        0.93        2.81      0.95 o
 -11  10   5       11.76       13.91      1.57 o
 -10  10   5        0.25       -0.64      0.64 o
  -9  10   5        0.09       -0.58      0.59 o
  -8  10   5        0.88       -0.03      0.58 o
  -7  10   5        0.16       -0.14      0.55 o
  -6  10   5        0.86        0.91      0.58 o
  -5  10   5       25.66       28.39      1.35 o
  -4  10   5       18.38       21.51      1.18 o
  -3  10   5       53.87       54.34      1.86 o
  -2  10   5        1.77        1.83      0.66 o
  -1  10   5        0.87       -0.55      0.55 o
   0  10   5        3.17        3.39      0.52 o
   1  10   5        0.60        0.76      0.71 o
   2  10   5        0.02       -0.73      1.07 o
   3  10   5        0.03        0.44      0.86 o
 -10  11   5        2.50        3.69      1.88 o
  -9  11   5        9.76       10.05      1.84 o
  -8  11   5        7.24        6.83      0.92 o
  -7  11   5        3.31        4.01      0.78 o
  -6  11   5        1.09        0.36      0.90 o
  -5  11   5       19.87       22.89      1.31 o
  -4  11   5       53.83       51.76      1.93 o
  -3  11   5        0.17        0.59      0.67 o
  -2  11   5        0.21        1.03      0.89 o
  -1  11   5        5.45        3.54      1.10 o
   0  11   5        9.58       13.96      1.16 o
   1  11   5        0.30        0.22      0.66 o
   2  11   5        0.00       -0.35      1.11 o
  -9  12   5       15.14       23.55      3.83 o
  -8  12   5       55.59       55.59      2.74 o
  -7  12   5       21.07       16.30      1.64 o
  -6  12   5        6.91        6.16      1.30 o
  -5  12   5        3.15        4.32      1.92 o
  -4  12   5        0.00        0.18      0.91 o
  -3  12   5        5.96        6.39      1.23 o
  -2  12   5        2.41        2.91      1.34 o
  -1  12   5        5.95        7.20      1.29 o
   0  12   5        2.40        1.55      1.07 o
  -7  13   5        0.80        0.43      1.07 o
  -6  13   5        2.16        2.80      1.29 o
  -5  13   5        4.09        6.45      1.38 o
  -4  13   5        1.65        0.72      0.99 o
  -3  13   5        0.73        2.34      1.15 o
   5 -15   6        1.48        2.12      2.11 o
   6 -15   6        2.60        6.53      2.41 o
   1 -14   6        0.34        1.02      1.19 o
   2 -14   6        0.39        0.06      1.47 o
   3 -14   6        1.45        4.17      1.34 o
   4 -14   6        1.32        1.48      1.16 o
   5 -14   6        0.50        0.92      1.09 o
   6 -14   6       13.77       17.84      1.93 o
   7 -14   6        8.92        6.72      1.52 o
   8 -14   6        0.03        0.03      1.05 o
   9 -14   6        0.11        1.78      1.17 o
  -1 -13   6        0.36        0.00      0.96 o
   0 -13   6        2.28        0.93      0.97 o
   1 -13   6        1.44        1.57      0.90 o
   2 -13   6       26.84       28.52      1.77 o
   3 -13   6       18.90       19.83      1.90 o
   4 -13   6        0.44        0.03      0.78 o
   5 -13   6        4.63        3.27      1.18 o
   6 -13   6        9.82       11.74      1.55 o
   7 -13   6        5.67        5.45      1.38 o
   8 -13   6        0.36        0.98      1.05 o
   9 -13   6        5.22        3.03      1.22 o
  10 -13   6        1.83        3.05      1.27 o
  -3 -12   6       13.12       17.90      1.92 o
  -2 -12   6        9.19       12.29      1.25 o
  -1 -12   6        0.23       -0.11      0.98 o
   0 -12   6        3.13        3.13      0.81 o
   1 -12   6        0.58        0.41      0.61 o
   2 -12   6        0.00       -0.35      0.66 o
   3 -12   6        1.79        1.45      0.66 o
   4 -12   6        3.25        2.08      1.33 o
   5 -12   6        1.21       -0.42      0.66 o
   6 -12   6        1.34        1.85      0.71 o
   7 -12   6        0.57        0.41      0.67 o
   8 -12   6       11.57       11.78      1.69 o
   9 -12   6        1.90        1.03      0.92 o
  10 -12   6        0.11       -0.35      1.07 o
  11 -12   6        3.68        3.09      1.78 o
  -4 -11   6       15.76       15.26      1.38 o
  -3 -11   6        0.07       -0.25      0.76 o
  -2 -11   6        0.87        1.29      0.74 o
  -1 -11   6        7.75        4.62      0.84 o
   0 -11   6        0.12       -0.23      0.62 o
   1 -11   6        0.01       -0.48      0.48 o
   2 -11   6        2.48        2.48      0.68 o
   3 -11   6        6.31        6.43      0.83 o
   4 -11   6        2.05        2.60      0.90 o
   5 -11   6       10.04        8.85      0.90 o
   6 -11   6       47.24       50.55      1.77 o
   7 -11   6       14.16       13.77      1.10 o
   8 -11   6        1.30        3.61      0.81 o
   9 -11   6        6.64        7.91      0.97 o
  10 -11   6        1.78        0.24      0.86 o
  11 -11   6        1.49        1.32      1.13 o
  -5 -10   6        6.41        9.49      1.22 o
  -4 -10   6       12.64       15.28      1.27 o
  -3 -10   6        0.18        0.30      0.69 o
  -2 -10   6        1.41        1.05      0.66 o
  -1 -10   6        0.20       -0.56      0.56 o
   0 -10   6       83.67       82.50      2.05 o
   1 -10   6        0.59        0.97      0.60 o
   2 -10   6        6.64        5.27      0.74 o
   3 -10   6       36.66       35.92      1.60 o
   4 -10   6        0.15        0.37      0.53 o
   5 -10   6        0.56       -0.57      0.73 o
   6 -10   6        2.92        1.97      0.68 o
   7 -10   6        4.29        4.82      0.86 o
   8 -10   6       45.73       48.43      1.76 o
   9 -10   6        0.74        0.28      0.64 o
  10 -10   6        0.10       -0.62      0.62 o
  11 -10   6        3.76        5.59      1.08 o
  12 -10   6        0.28        0.29      1.14 o
  -6  -9   6        0.25        1.21      1.30 o
  -5  -9   6        8.04        8.16      1.06 o
  -4  -9   6        0.23        0.33      0.67 o
  -3  -9   6        2.14        1.47      0.66 o
  -2  -9   6       19.04       18.99      0.98 o
  -1  -9   6        0.24       -0.37      0.46 o
   0  -9   6      231.59      213.83      3.19 o
   1  -9   6        8.61        5.91      0.72 o
   2  -9   6       31.12       32.86      1.17 o
   3  -9   6        3.44        3.28      0.61 o
   4  -9   6        0.81       -0.25      0.48 o
   5  -9   6        3.43        2.54      0.64 o
   6  -9   6       70.96       69.97      1.98 o
   7  -9   6      112.44      115.19      2.70 o
   8  -9   6       14.84       14.94      1.05 o
   9  -9   6        9.12        6.05      1.14 o
  10  -9   6        7.27        8.77      1.42 o
  11  -9   6        0.39        0.16      0.92 o
  12  -9   6        0.07       -0.41      0.83 o
  -7  -8   6        5.42        9.71      1.71 o
  -6  -8   6       33.89       38.61      2.11 o
  -5  -8   6        4.33        5.54      0.88 o
  -4  -8   6       13.51       14.03      1.06 o
  -3  -8   6       19.79       18.65      1.13 o
  -2  -8   6        3.31        2.08      0.58 o
  -1  -8   6       27.79       24.16      0.96 o
   0  -8   6       18.75       18.98      0.76 o
   1  -8   6        1.19        1.57      0.31 o
   2  -8   6        0.11       -0.26      0.39 o
   3  -8   6        4.43        4.02      0.54 o
   4  -8   6        1.69        0.41      0.46 o
   5  -8   6        0.87        1.33      0.55 o
   6  -8   6        2.56        2.62      0.65 o
   7  -8   6       21.94       22.02      1.13 o
   8  -8   6       11.95       11.49      1.28 o
   9  -8   6       17.70       16.24      1.10 o
  10  -8   6        0.28        0.01      0.57 o
  11  -8   6        6.20        7.66      1.00 o
  12  -8   6        0.10       -0.70      0.70 o
  -8  -7   6        5.13        5.64      1.54 o
  -7  -7   6       30.49       32.81      3.32 o
  -6  -7   6        6.47        8.70      1.55 o
  -5  -7   6        7.88        6.69      0.89 o
  -4  -7   6        1.25        1.64      0.62 o
  -3  -7   6      127.11      133.99      2.56 o
  -2  -7   6        1.34        0.53      0.40 o
  -1  -7   6        3.19        2.53      0.42 o
   0  -7   6       28.78       26.09      0.63 o
   1  -7   6       91.25       83.88      1.32 o
   2  -7   6      155.26      148.46      2.54 o
   3  -7   6       37.58       37.73      1.11 o
   4  -7   6        7.18        6.11      0.58 o
   5  -7   6       15.93       16.73      0.83 o
   6  -7   6      108.55      100.91      2.31 o
   7  -7   6        0.28       -0.44      0.48 o
   8  -7   6        0.78        0.73      0.55 o
   9  -7   6       23.08       21.45      1.16 o
  10  -7   6        4.75        3.96      0.79 o
  11  -7   6        2.36        2.30      0.77 o
  12  -7   6        0.44        0.34      0.73 o
  -9  -6   6        0.00       -0.42      1.08 o
  -8  -6   6       13.15       10.82      1.65 o
  -7  -6   6       12.95       15.55      1.51 o
  -6  -6   6        4.06        4.27      1.13 o
  -5  -6   6       74.54       76.91      2.13 o
  -4  -6   6        0.09       -0.09      0.45 o
  -3  -6   6      139.40      127.63      2.17 o
  -2  -6   6       23.69       25.81      0.96 o
  -1  -6   6       35.19       35.68      0.77 o
   0  -6   6       70.30       68.96      1.15 o
   1  -6   6      197.81      213.36      2.63 o
   2  -6   6      147.95      147.50      2.43 o
   3  -6   6        1.83        4.52      0.35 o
   4  -6   6       29.78       36.75      0.88 o
   5  -6   6      112.53      105.59      2.16 o
   6  -6   6       59.09       60.07      1.50 o
   7  -6   6        0.86        1.10      0.51 o
   8  -6   6       35.95       35.39      1.41 o
   9  -6   6       10.38        7.97      0.84 o
  10  -6   6        5.54        4.59      0.80 o
  11  -6   6        1.32        1.55      0.76 o
  12  -6   6        2.68        3.39      0.91 o
  -9  -5   6        5.04        5.85      2.83 o
  -8  -5   6       23.10       28.53      1.81 o
  -7  -5   6        0.13        0.32      0.70 o
  -6  -5   6        7.15        9.02      0.91 o
  -5  -5   6       29.11       26.64      1.27 o
  -4  -5   6      193.00      171.70      2.67 o
  -3  -5   6      456.47      435.94      5.07 o
  -2  -5   6        5.49        5.31      0.38 o
  -1  -5   6      167.35      178.23      2.14 o
   0  -5   6      146.75      155.96      1.91 o
   1  -5   6       11.75       13.48      0.46 o
   2  -5   6      161.77      150.92      1.99 o
   3  -5   6      193.17      196.21      3.13 o
   4  -5   6      246.77      248.68      3.28 o
   5  -5   6       15.79       15.06      0.72 o
   6  -5   6       74.88       72.83      1.81 o
   7  -5   6        0.21       -0.44      0.44 o
   8  -5   6        3.00        3.28      0.80 o
   9  -5   6        1.62        1.41      0.62 o
  10  -5   6       13.01       12.92      1.07 o
  11  -5   6        1.37        2.26      0.77 o
  12  -5   6        0.02       -0.73      0.73 o
 -10  -4   6        5.18        6.67      1.50 o
  -9  -4   6        5.54        5.24      1.10 o
  -8  -4   6        2.56        3.20      1.25 o
  -7  -4   6        5.91        5.68      0.83 o
  -6  -4   6       10.00       11.04      0.72 o
  -5  -4   6        8.74        7.74      0.59 o
  -4  -4   6       81.19       79.47      1.43 o
  -3  -4   6       15.91       19.33      0.60 o
  -2  -4   6      141.66      147.03      1.83 o
  -1  -4   6        0.79        1.41      0.25 o
   0  -4   6      125.68      125.64      1.57 o
   1  -4   6       52.94       50.43      0.84 o
   2  -4   6      190.96      201.03      2.31 o
   3  -4   6       15.78       19.76      0.60 o
   4  -4   6       76.14       81.67      1.46 o
   5  -4   6        2.06        2.09      0.38 o
   6  -4   6        0.24        0.41      0.40 o
   7  -4   6        4.85        5.37      0.61 o
   8  -4   6        6.36        6.53      0.76 o
   9  -4   6        5.23        3.07      0.69 o
  10  -4   6        1.00        0.14      0.65 o
  11  -4   6        0.08       -0.29      0.67 o
  12  -4   6        4.17        4.31      1.12 o
 -10  -3   6        6.39        7.47      1.50 o
  -9  -3   6        1.83        1.74      0.88 o
  -8  -3   6       31.17       31.48      2.11 o
  -7  -3   6       24.99       24.80      1.08 o
  -6  -3   6       14.94       16.62      0.77 o
  -5  -3   6       71.84       67.30      1.30 o
  -4  -3   6       99.06       95.14      1.54 o
  -3  -3   6      481.96      491.57      6.63 o
  -2  -3   6      363.70      361.35      4.05 o
  -1  -3   6       21.72       28.35      0.59 o
   0  -3   6       19.52       18.89      0.60 o
   1  -3   6      253.75      259.83      2.99 o
   2  -3   6       79.02       77.74      1.17 o
   3  -3   6      159.56      176.74      2.44 o
   4  -3   6       75.58       83.72      1.46 o
   5  -3   6        5.72        5.62      0.47 o
   6  -3   6        0.32       -0.39      0.39 o
   7  -3   6       66.70       64.23      1.61 o
   8  -3   6        6.32        6.04      0.77 o
   9  -3   6       35.72       36.67      1.50 o
  10  -3   6        1.53        1.24      0.68 o
  11  -3   6        4.90        5.02      1.09 o
  12  -3   6        0.07       -0.52      0.87 o
 -11  -2   6        7.22        5.89      1.42 o
 -10  -2   6        2.50        3.05      0.96 o
  -9  -2   6        2.90        1.57      0.78 o
  -8  -2   6        2.70        2.78      0.90 o
  -7  -2   6      101.00       94.08      2.27 o
  -6  -2   6       14.23       14.35      0.63 o
  -5  -2   6        5.26        4.72      0.52 o
  -4  -2   6       28.03       30.15      0.69 o
  -3  -2   6      202.53      209.08      2.23 o
  -2  -2   6        7.33        7.31      0.31 o
  -1  -2   6      200.58      210.02      2.16 o
   0  -2   6       77.66       90.61      1.09 o
   1  -2   6       38.78       50.59      0.78 o
   2  -2   6     1088.85     1151.70     11.14 o
   3  -2   6      127.23      123.05      1.98 o
   4  -2   6      363.71      372.05      4.62 o
   5  -2   6       54.19       59.19      1.25 o
   6  -2   6       41.20       37.58      1.18 o
   7  -2   6       46.01       46.42      1.71 o
   8  -2   6        0.30        0.59      0.54 o
   9  -2   6        5.21        4.14      0.79 o
  10  -2   6       15.77       14.03      1.95 o
  11  -2   6        6.03        5.74      1.10 o
 -11  -1   6        1.41        1.13      2.63 o
 -10  -1   6        0.46        0.42      0.75 o
  -9  -1   6        9.11        8.50      1.19 o
  -8  -1   6        3.45        3.24      0.64 o
  -7  -1   6      231.47      204.32      3.33 o
  -6  -1   6        7.54       11.07      0.54 o
  -5  -1   6       48.33       53.12      0.93 o
  -4  -1   6        1.88        2.28      0.24 o
  -3  -1   6        2.67        1.91      0.32 o
  -2  -1   6      776.12      849.32      7.76 o
  -1  -1   6      447.44      471.75      4.20 o
   0  -1   6       80.13       83.86      0.92 o
   1  -1   6      524.00      547.34      5.43 o
   2  -1   6      239.72      265.48      3.03 o
   3  -1   6       71.78       71.87      1.15 o
   4  -1   6        4.26        4.01      0.39 o
   5  -1   6      212.18      199.35      2.64 o
   6  -1   6      220.14      221.69      3.20 o
   7  -1   6       11.64       12.00      0.72 o
   8  -1   6        6.12        4.66      1.01 o
   9  -1   6        3.83        2.72      0.75 o
  10  -1   6        1.19        1.20      0.76 o
  11  -1   6        0.30       -0.68      0.95 o
 -12   0   6       19.54       24.48      2.90 o
 -11   0   6       34.54       40.66      2.33 o
 -10   0   6       21.11       22.52      2.11 o
  -9   0   6        3.61        2.28      0.64 o
  -8   0   6       90.75       73.18      1.93 o
  -7   0   6       88.49       82.84      1.98 o
  -6   0   6       29.41       23.87      0.73 o
  -5   0   6       13.85       14.61      0.78 o
  -4   0   6       72.05       69.97      1.02 o
  -3   0   6        5.37        7.64      0.40 o
  -2   0   6        0.19        0.92      0.18 o
  -1   0   6      199.26      183.59      2.27 o
   0   0   6       89.04       88.53      1.25 o
   1   0   6      197.44      213.43      2.37 o
   2   0   6       39.08       37.93      0.67 o
   3   0   6        6.00        4.91      0.33 o
   4   0   6      180.60      166.48      2.39 o
   5   0   6      333.71      333.05      4.33 o
   6   0   6        0.00        0.55      0.42 o
   7   0   6        0.24       -0.34      0.42 o
   8   0   6        5.63        6.31      0.79 o
   9   0   6        1.66        1.54      0.77 o
  10   0   6        0.43        0.36      0.84 o
  11   0   6        0.71       -0.79      0.87 o
 -12   1   6        6.32        5.95      1.29 o
 -11   1   6        0.13        0.34      0.73 o
 -10   1   6        6.43        5.57      0.78 o
  -9   1   6       15.91       16.13      1.50 o
  -8   1   6       14.70        8.90      0.75 o
  -7   1   6       65.55       66.20      1.31 o
  -6   1   6       23.04       23.93      0.97 o
  -5   1   6        0.26        0.31      0.20 o
  -4   1   6        3.80        4.27      0.29 o
  -3   1   6       38.53       43.30      0.89 o
  -2   1   6        0.35        0.96      0.15 o
  -1   1   6        9.19       14.43      0.38 o
   0   1   6      155.14      161.96      2.05 o
   1   1   6       59.28       58.16      1.04 o
   2   1   6       72.46       72.22      1.17 o
   3   1   6       23.48       22.77      0.62 o
   4   1   6      245.01      243.79      3.36 o
   5   1   6        9.52       11.44      0.62 o
   6   1   6       36.38       35.37      1.15 o
   7   1   6        0.19        0.08      0.65 o
   8   1   6        3.97        3.61      0.88 o
   9   1   6        0.60       -0.43      0.98 o
  10   1   6        0.03       -0.77      0.77 o
 -12   2   6        8.70        7.33      1.29 o
 -11   2   6        0.47        0.85      0.74 o
 -10   2   6       22.78       22.83      1.32 o
  -9   2   6        0.01       -0.23      0.47 o
  -8   2   6        6.81        5.20      0.47 o
  -7   2   6        4.44        4.10      0.38 o
  -6   2   6      338.93      323.27      4.00 o
  -5   2   6       71.75       70.39      1.21 o
  -4   2   6      211.82      215.37      2.76 o
  -3   2   6        3.94        3.51      0.25 o
  -2   2   6       85.54       96.46      2.27 o
  -1   2   6      262.10      262.84      3.89 o
   0   2   6       11.01       13.90      0.45 o
   1   2   6       16.32       23.21      0.60 o
   2   2   6       20.74       23.64      0.71 o
   3   2   6        0.28        0.49      0.26 o
   4   2   6       10.51       10.38      0.51 o
   5   2   6        5.68        5.17      0.54 o
   6   2   6        3.17        2.56      0.70 o
   7   2   6        5.05        6.58      0.92 o
   8   2   6        0.17       -0.67      0.67 o
   9   2   6        0.23       -0.71      0.88 o
  10   2   6        1.44       -1.10      1.10 o
 -12   3   6        6.13        5.93      2.68 o
 -11   3   6        8.23        9.22      1.03 o
 -10   3   6        0.48        0.09      0.51 o
  -9   3   6        0.08        0.15      0.44 o
  -8   3   6        1.18        1.15      0.33 o
  -7   3   6      118.73      114.98      2.36 o
  -6   3   6      264.17      254.81      4.15 o
  -5   3   6        2.70        3.97      0.43 o
  -4   3   6       89.00       87.63      1.31 o
  -3   3   6       75.69       84.71      2.15 o
  -2   3   6      167.94      162.88      4.15 o
  -1   3   6       11.14        9.36      0.29 o
   0   3   6      260.23      268.42      3.60 o
   1   3   6        1.38        1.88      0.28 o
   2   3   6      176.14      173.35      2.03 o
   3   3   6        7.21        8.12      0.41 o
   4   3   6        1.30        0.17      0.61 o
   5   3   6        1.81        2.03      0.52 o
   6   3   6       30.24       30.06      1.27 o
   7   3   6        9.06       10.86      1.05 o
   8   3   6        0.01       -0.37      0.68 o
   9   3   6        0.50        1.87      0.91 o
 -12   4   6        7.69       10.22      1.20 o
 -11   4   6        0.29        0.76      0.63 o
 -10   4   6        0.34        0.36      0.47 o
  -9   4   6        0.93        0.89      0.32 o
  -8   4   6       34.99       31.94      1.20 o
  -7   4   6      123.97      120.43      2.92 o
  -6   4   6      944.28      904.46     12.77 o
  -5   4   6        7.75        6.77      0.40 o
  -4   4   6       55.30       58.70      1.27 o
  -3   4   6       11.89       10.00      0.50 o
  -2   4   6        1.93        1.83      0.24 o
  -1   4   6        2.33        2.53      0.29 o
   0   4   6        0.86        0.26      0.21 o
   1   4   6       23.08       20.45      0.56 o
   2   4   6      237.68      233.43      3.07 o
   3   4   6       36.80       39.48      0.97 o
   4   4   6        0.49        0.96      0.45 o
   5   4   6        0.80        1.03      0.53 o
   6   4   6        1.73        0.51      0.65 o
   7   4   6        4.90        6.56      0.96 o
   8   4   6        4.20        4.82      0.98 o
 -12   5   6       13.70       17.07      1.30 o
 -11   5   6        4.90        5.81      0.68 o
 -10   5   6       10.27       11.51      1.02 o
  -9   5   6        1.62        1.63      0.54 o
  -8   5   6        0.21        0.08      0.47 o
  -7   5   6       38.39       42.58      1.47 o
  -6   5   6       87.41       87.68      1.86 o
  -5   5   6      155.25      152.90      2.65 o
  -4   5   6       24.73       22.54      0.57 o
  -3   5   6       25.04       23.37      0.57 o
  -2   5   6       50.11       47.89      0.83 o
  -1   5   6        5.17        6.29      0.34 o
   0   5   6        1.94        3.35      0.39 o
   1   5   6        0.51        0.41      0.24 o
   2   5   6       16.66       13.86      0.57 o
   3   5   6       27.70       29.42      0.97 o
   4   5   6        9.36        7.29      0.69 o
   5   5   6       16.10       13.66      0.93 o
   6   5   6        5.20        4.54      0.82 o
   7   5   6        0.18        1.23      0.75 o
   8   5   6        4.05        2.47      1.15 o
 -12   6   6        6.18        6.37      1.70 o
 -11   6   6        0.01       -0.67      0.67 o
 -10   6   6        4.03        5.74      0.85 o
  -9   6   6        0.00       -0.20      0.48 o
  -8   6   6        0.73        1.56      0.56 o
  -7   6   6      201.08      190.41      3.41 o
  -6   6   6       92.73       92.01      1.93 o
  -5   6   6       90.13       95.65      1.91 o
  -4   6   6       78.35       69.54      1.83 o
  -3   6   6       20.04       13.66      0.62 o
  -2   6   6       11.90       12.29      0.53 o
  -1   6   6       72.16       68.81      1.37 o
   0   6   6        0.03       -0.25      0.31 o
   1   6   6      104.42      100.00      1.83 o
   2   6   6        4.48        2.92      0.41 o
   3   6   6        1.63        0.93      0.42 o
   4   6   6       14.07       16.25      1.33 o
   5   6   6       19.17       18.20      1.07 o
   6   6   6        0.01       -1.03      1.03 o
   7   6   6        0.60       -0.73      0.87 o
 -12   7   6        1.44        2.62      1.14 o
 -11   7   6        0.17        0.73      0.75 o
 -10   7   6        6.23        5.09      0.74 o
  -9   7   6       63.13       68.55      2.06 o
  -8   7   6       90.83       91.59      2.31 o
  -7   7   6       39.62       34.68      1.18 o
  -6   7   6        3.12        2.60      0.47 o
  -5   7   6        7.01        6.12      0.57 o
  -4   7   6       29.76       25.70      0.98 o
  -3   7   6       47.32       42.50      1.18 o
  -2   7   6       10.37        8.47      0.71 o
  -1   7   6        1.95        1.71      0.40 o
   0   7   6      128.58      122.34      2.21 o
   1   7   6        2.21        3.98      0.33 o
   2   7   6       24.00       23.98      0.89 o
   3   7   6       15.69       17.66      0.92 o
   4   7   6       27.19       27.10      1.50 o
   5   7   6        1.21        0.79      0.69 o
   6   7   6        4.95        5.97      1.57 o
 -12   8   6        0.26        0.63      2.32 o
 -11   8   6        0.42       -0.12      0.69 o
 -10   8   6       13.39       17.01      1.09 o
  -9   8   6        5.31        5.55      0.72 o
  -8   8   6        0.00        0.03      0.47 o
  -7   8   6        8.36        8.35      0.70 o
  -6   8   6        4.11        3.32      0.84 o
  -5   8   6       37.85       38.57      1.70 o
  -4   8   6        4.49        2.21      0.52 o
  -3   8   6       13.86       13.63      0.76 o
  -2   8   6       13.58       10.95      0.74 o
  -1   8   6       17.19       19.22      0.94 o
   0   8   6       11.19       10.81      1.26 o
   1   8   6        1.52        1.50      0.29 o
   2   8   6        0.02       -0.07      0.41 o
   3   8   6       28.14       33.10      1.30 o
   4   8   6        9.82       12.23      1.13 o
   5   8   6        0.98        1.32      0.95 o
 -11   9   6        1.10        1.14      0.78 o
 -10   9   6        4.11        4.99      0.92 o
  -9   9   6        1.13        1.60      0.63 o
  -8   9   6        0.74        0.31      0.71 o
  -7   9   6       20.40       20.58      1.11 o
  -6   9   6       68.21       63.96      1.89 o
  -5   9   6        0.80        1.11      0.53 o
  -4   9   6       13.18       14.03      1.16 o
  -3   9   6        6.03        5.45      0.70 o
  -2   9   6       16.86       18.71      1.14 o
  -1   9   6        1.83        1.94      0.53 o
   0   9   6        0.05        0.41      0.51 o
   1   9   6        0.79        0.69      0.36 o
   2   9   6        0.02        0.58      0.47 o
   3   9   6       22.87       29.36      1.54 o
   4   9   6        0.44        1.27      0.92 o
 -11  10   6        2.26        2.25      2.02 o
 -10  10   6        0.01       -0.74      0.74 o
  -9  10   6        2.11        1.98      0.72 o
  -8  10   6        3.48        2.36      0.75 o
  -7  10   6        9.64        8.58      0.87 o
  -6  10   6        1.65        0.89      0.59 o
  -5  10   6       17.28       18.98      1.13 o
  -4  10   6        8.57        7.73      0.84 o
  -3  10   6        2.83        2.92      0.75 o
  -2  10   6        2.57        2.00      0.63 o
  -1  10   6        0.27        0.24      0.55 o
   0  10   6        4.35        4.93      0.87 o
   1  10   6        0.03       -0.60      1.44 o
   2  10   6        0.35        0.31      0.92 o
 -10  11   6        0.78       -0.92      0.92 o
  -9  11   6        2.23        1.65      0.92 o
  -8  11   6        6.25        9.79      1.02 o
  -7  11   6        0.71        1.83      0.68 o
  -6  11   6       13.10       10.91      1.01 o
  -5  11   6        4.45        4.18      0.78 o
  -4  11   6        8.61       10.70      0.99 o
  -3  11   6        3.56        2.93      0.76 o
  -2  11   6        2.16        4.57      1.10 o
  -1  11   6        0.05       -0.80      0.80 o
   0  11   6        1.00        1.43      0.95 o
   1  11   6        0.00        0.01      1.36 o
  -8  12   6        4.01        6.27      1.66 o
  -7  12   6        0.14        0.04      0.75 o
  -6  12   6       20.64       22.00      2.83 o
  -5  12   6        2.33        2.23      1.78 o
  -4  12   6        3.66        3.47      1.14 o
  -3  12   6        0.00        0.40      0.96 o
  -2  12   6        5.50        6.26      1.25 o
  -1  12   6        2.03        4.22      1.21 o
   1 -14   7        0.59        1.41      1.69 o
   2 -14   7        0.63        0.83      1.03 o
   3 -14   7        0.11        0.70      0.94 o
   4 -14   7        2.31        0.92      0.99 o
   5 -14   7        0.36        0.95      1.06 o
   6 -14   7        5.77        6.75      1.47 o
   7 -14   7        4.54        7.90      1.52 o
   8 -14   7        3.09        4.20      1.37 o
  -1 -13   7        0.52        0.69      0.89 o
   0 -13   7        1.19        1.26      0.85 o
   1 -13   7        1.00        1.35      0.85 o
   2 -13   7        0.01        0.11      0.67 o
   3 -13   7        0.63        0.98      0.76 o
   4 -13   7        4.38        3.51      1.31 o
   5 -13   7        0.89       -0.60      0.60 o
   6 -13   7        0.63        0.19      0.71 o
   7 -13   7        0.19        0.72      0.88 o
   8 -13   7        3.70        2.92      1.00 o
   9 -13   7        0.81        0.48      1.72 o
  -3 -12   7        1.26        1.75      2.13 o
  -2 -12   7       22.22       30.68      1.70 o
  -1 -12   7        1.59        1.28      1.20 o
   0 -12   7        1.56        1.28      0.77 o
   1 -12   7       13.36       13.97      1.07 o
   2 -12   7       31.68       30.70      2.00 o
   3 -12   7        0.49        0.47      0.67 o
   4 -12   7        4.11        3.28      0.79 o
   5 -12   7        0.20       -0.43      0.64 o
   6 -12   7        9.39       10.65      1.06 o
   7 -12   7        4.99        4.35      1.26 o
   8 -12   7        4.87        4.16      1.04 o
   9 -12   7        0.65        0.95      1.08 o
  10 -12   7        0.39        0.08      1.61 o
  -4 -11   7        0.10       -1.01      1.01 o
  -3 -11   7        2.59        1.89      0.88 o
  -2 -11   7        1.68        2.74      0.82 o
  -1 -11   7        0.32       -0.44      0.66 o
   0 -11   7        1.30        0.44      0.67 o
   1 -11   7        4.77        4.72      0.72 o
   2 -11   7       24.41       22.41      1.27 o
   3 -11   7        0.16        0.56      0.63 o
   4 -11   7        0.22       -0.32      0.55 o
   5 -11   7        2.07        2.18      0.66 o
   6 -11   7        0.12       -0.50      0.57 o
   7 -11   7        0.08       -0.17      0.63 o
   8 -11   7       12.70       14.20      1.15 o
   9 -11   7       18.59       22.57      1.41 o
  10 -11   7        1.72        3.73      0.90 o
  11 -11   7        0.44        0.84      0.97 o
  -5 -10   7        1.16        2.04      1.15 o
  -4 -10   7       13.06       15.75      1.54 o
  -3 -10   7        3.71        4.41      0.84 o
  -2 -10   7        3.72        3.68      0.80 o
  -1 -10   7       12.85       10.18      0.99 o
   0 -10   7       19.09       21.10      1.09 o
   1 -10   7        8.21        6.38      0.73 o
   2 -10   7       12.65       12.02      0.95 o
   3 -10   7        0.78       -0.49      0.49 o
   4 -10   7        3.46        1.93      0.94 o
   5 -10   7        4.10        3.97      0.68 o
   6 -10   7        2.88        3.10      0.91 o
   7 -10   7        0.05       -0.82      0.82 o
   8 -10   7        4.44        4.50      0.82 o
   9 -10   7        2.73        2.35      0.78 o
  10 -10   7        1.81        2.34      0.78 o
  11 -10   7        1.86        2.98      0.90 o
  -6  -9   7       16.52       15.36      3.53 o
  -5  -9   7        0.07        1.04      0.78 o
  -4  -9   7        0.09        0.54      0.92 o
  -3  -9   7        3.98        4.55      0.71 o
  -2  -9   7        8.03        8.35      0.77 o
  -1  -9   7       67.61       73.63      1.79 o
   0  -9   7       47.56       42.89      1.38 o
   1  -9   7        2.28        3.01      0.62 o
   2  -9   7        0.05       -0.39      0.39 o
   3  -9   7        6.15        3.92      0.66 o
   4  -9   7       38.30       39.71      1.44 o
   5  -9   7       10.04        6.39      0.77 o
   6  -9   7        0.87        1.51      0.60 o
   7  -9   7       13.60       16.56      1.07 o
   8  -9   7       71.03       67.81      2.28 o
   9  -9   7        3.82        4.40      0.82 o
  10  -9   7        0.20       -0.61      0.61 o
  11  -9   7        0.05       -0.21      0.70 o
  12  -9   7        0.05        0.59      0.80 o
  -7  -8   7       10.28       10.60      1.42 o
  -6  -8   7        0.56       -0.62      0.86 o
  -5  -8   7        8.70        9.97      1.03 o
  -4  -8   7        1.71        2.33      0.63 o
  -3  -8   7        0.03       -0.15      0.49 o
  -2  -8   7        0.71        0.44      0.50 o
  -1  -8   7       47.98       47.51      1.36 o
   0  -8   7       43.64       44.26      1.15 o
   1  -8   7       16.37       15.68      0.61 o
   2  -8   7       31.46       29.87      0.94 o
   3  -8   7       11.75       10.44      0.81 o
   4  -8   7       16.60       13.27      0.91 o
   5  -8   7        6.00        3.26      0.62 o
   6  -8   7        0.83        1.23      0.56 o
   7  -8   7        3.06        2.52      0.65 o
   8  -8   7       37.10       32.91      1.43 o
   9  -8   7        0.56        0.35      0.61 o
  10  -8   7        0.82        0.00      0.64 o
  11  -8   7        0.02        0.36      0.72 o
  12  -8   7        1.84        3.85      0.94 o
  -8  -7   7        0.35        0.75      1.22 o
  -7  -7   7        0.22       -0.82      0.82 o
  -6  -7   7        0.58        1.14      0.84 o
  -5  -7   7        0.76        0.82      0.68 o
  -4  -7   7        2.99        2.68      0.59 o
  -3  -7   7       21.21       19.77      0.95 o
  -2  -7   7       40.11       35.83      1.08 o
  -1  -7   7      146.44      145.17      2.33 o
   0  -7   7       48.77       52.74      1.02 o
   1  -7   7        1.74        1.46      0.32 o
   2  -7   7       36.88       36.22      0.98 o
   3  -7   7        9.89       10.42      0.69 o
   4  -7   7       34.50       31.06      0.80 o
   5  -7   7       46.61       41.85      1.26 o
   6  -7   7       40.49       35.44      1.37 o
   7  -7   7        0.27        0.03      0.49 o
   8  -7   7       14.09       15.58      1.04 o
   9  -7   7        6.42        4.97      0.79 o
  10  -7   7        1.22        1.47      0.69 o
  11  -7   7        6.71        6.20      0.94 o
  12  -7   7        1.97        0.52      0.78 o
  -8  -6   7        5.34        5.63      1.47 o
  -7  -6   7       49.17       48.04      2.80 o
  -6  -6   7      110.70      111.27      3.24 o
  -5  -6   7       32.32       32.93      1.43 o
  -4  -6   7       31.54       27.93      1.00 o
  -3  -6   7        1.01        1.15      0.44 o
  -2  -6   7        6.42        5.95      0.52 o
  -1  -6   7       31.65       31.50      0.89 o
   0  -6   7       71.89       72.44      1.11 o
   1  -6   7        1.70        0.68      0.28 o
   2  -6   7      243.73      239.89      3.02 o
   3  -6   7       66.33       65.34      1.23 o
   4  -6   7        0.05        0.01      0.30 o
   5  -6   7       25.29       27.59      1.28 o
   6  -6   7        0.31        0.39      0.43 o
   7  -6   7        3.62        3.00      0.61 o
   8  -6   7        2.39        2.30      0.64 o
   9  -6   7        4.00        4.81      0.78 o
  10  -6   7       12.14       12.93      1.09 o
  11  -6   7        6.76        8.41      1.49 o
  12  -6   7        0.46        1.01      0.88 o
  -9  -5   7        0.94        1.66      1.85 o
  -8  -5   7       21.78       18.79      1.59 o
  -7  -5   7        0.00        0.85      0.88 o
  -6  -5   7       13.23       14.60      1.21 o
  -5  -5   7        2.81        1.69      0.54 o
  -4  -5   7       49.12       48.51      1.24 o
  -3  -5   7      256.99      237.36      3.34 o
  -2  -5   7       11.25       10.04      0.45 o
  -1  -5   7        4.13        4.95      0.35 o
   0  -5   7       68.16       70.04      1.10 o
   1  -5   7      106.57      109.09      1.49 o
   2  -5   7       26.78       26.10      0.66 o
   3  -5   7        0.74        0.38      0.27 o
   4  -5   7       81.88       82.81      1.39 o
   5  -5   7       25.17       27.47      1.04 o
   6  -5   7       25.27       22.73      0.96 o
   7  -5   7        7.86        7.97      0.76 o
   8  -5   7        4.05        3.65      0.95 o
   9  -5   7        3.87        3.93      0.74 o
  10  -5   7       13.52       11.74      1.07 o
  11  -5   7        7.92        7.81      1.20 o
  12  -5   7        0.02        0.02      0.92 o
 -10  -4   7        0.22       -0.75      0.99 o
  -9  -4   7       38.37       41.58      2.15 o
  -8  -4   7       27.64       25.60      1.65 o
  -7  -4   7        4.86        4.52      0.93 o
  -6  -4   7       97.66       96.92      2.60 o
  -5  -4   7       30.34       31.06      1.10 o
  -4  -4   7       44.23       39.46      1.87 o
  -3  -4   7        2.87        2.09      0.34 o
  -2  -4   7       71.15       64.47      1.62 o
  -1  -4   7      266.06      249.16      2.98 o
   0  -4   7       67.79       66.89      1.03 o
   1  -4   7        0.14       -0.02      0.19 o
   2  -4   7       63.45       64.88      1.04 o
   3  -4   7       53.47       58.53      1.33 o
   4  -4   7       69.11       77.04      1.44 o
   5  -4   7       53.60       43.29      1.41 o
   6  -4   7       12.27        9.32      0.67 o
   7  -4   7        2.14        1.93      0.53 o
   8  -4   7        7.39        6.32      0.77 o
   9  -4   7        4.30        2.81      0.90 o
  10  -4   7        2.02        0.28      0.79 o
  11  -4   7        7.25        8.25      1.39 o
  12  -4   7        0.41        0.21      2.58 o
 -10  -3   7        1.24        1.46      1.41 o
  -9  -3   7        9.77       14.41      1.43 o
  -8  -3   7       13.28       10.70      1.15 o
  -7  -3   7       37.49       33.58      1.86 o
  -6  -3   7        8.80        7.52      0.74 o
  -5  -3   7       36.42       30.46      0.96 o
  -4  -3   7      124.45      140.25      1.87 o
  -3  -3   7       14.34       14.64      0.46 o
  -2  -3   7       71.75       82.02      1.18 o
  -1  -3   7        0.01        0.74      0.22 o
   0  -3   7       89.52      101.02      1.28 o
   1  -3   7       27.23       26.94      0.61 o
   2  -3   7      202.81      196.33      2.39 o
   3  -3   7       69.06       71.19      1.19 o
   4  -3   7       10.45        8.66      0.63 o
   5  -3   7       22.50       23.69      0.82 o
   6  -3   7        1.85        0.69      0.45 o
   7  -3   7        4.20        3.50      0.58 o
   8  -3   7        0.02       -0.67      0.67 o
   9  -3   7        6.91        6.22      0.94 o
  10  -3   7        0.07       -0.46      0.92 o
  11  -3   7        0.38        1.16      1.10 o
 -11  -2   7        1.30        0.31      1.05 o
 -10  -2   7        6.07        5.94      1.30 o
  -9  -2   7        0.18       -0.49      1.18 o
  -8  -2   7       33.69       29.76      1.83 o
  -7  -2   7       32.13       36.84      1.37 o
  -6  -2   7        7.26        6.49      0.60 o
  -5  -2   7       23.33       22.81      0.71 o
  -4  -2   7        0.76        1.73      0.34 o
  -3  -2   7        6.98        6.93      0.34 o
  -2  -2   7       67.55       67.18      1.21 o
  -1  -2   7      113.74      115.60      1.54 o
   0  -2   7      462.56      464.41      4.46 o
   1  -2   7        9.59        6.53      0.32 o
   2  -2   7        0.14        0.15      0.23 o
   3  -2   7       27.85       26.92      0.70 o
   4  -2   7       44.14       45.01      1.04 o
   5  -2   7       65.04       61.95      1.34 o
   6  -2   7      224.90      222.87      3.74 o
   7  -2   7       79.91       78.38      1.83 o
   8  -2   7        0.14        0.52      0.62 o
   9  -2   7        0.36       -0.65      0.65 o
  10  -2   7        1.56        0.95      1.03 o
  11  -2   7        0.00        1.58      1.12 o
 -11  -1   7        3.31        5.45      1.31 o
 -10  -1   7        0.00       -0.66      0.66 o
  -9  -1   7        3.73        1.84      0.65 o
  -8  -1   7        1.84        0.77      0.55 o
  -7  -1   7      181.10      160.73      2.81 o
  -6  -1   7        0.71        2.58      0.39 o
  -5  -1   7      126.75      117.49      1.82 o
  -4  -1   7        8.76        9.99      0.37 o
  -3  -1   7        1.35        1.18      0.19 o
  -2  -1   7        2.00        2.57      0.20 o
  -1  -1   7       61.11       66.55      0.89 o
   0  -1   7      197.90      237.76      2.49 o
   1  -1   7        1.53        1.50      0.25 o
   2  -1   7      198.59      186.32      2.34 o
   3  -1   7        0.48        0.71      0.25 o
   4  -1   7       23.52       27.66      0.76 o
   5  -1   7       52.18       52.36      1.65 o
   6  -1   7       14.56       13.66      0.71 o
   7  -1   7        5.59        3.91      0.59 o
   8  -1   7        4.86        5.26      0.76 o
   9  -1   7        9.29        8.86      1.31 o
  10  -1   7        3.07        1.33      1.01 o
  11  -1   7        3.17        4.94      2.08 o
 -11   0   7        1.01       -0.17      0.91 o
 -10   0   7        9.15        7.43      0.88 o
  -9   0   7        2.28        1.01      0.56 o
  -8   0   7       15.21       14.04      0.89 o
  -7   0   7      111.20       99.06      1.80 o
  -6   0   7       49.47       46.54      1.04 o
  -5   0   7       30.30       30.04      0.76 o
  -4   0   7      330.69      321.91      4.35 o
  -3   0   7       14.89       15.92      0.50 o
  -2   0   7       54.92       64.08      1.13 o
  -1   0   7       10.85        8.97      0.38 o
   0   0   7      102.77       99.48      1.53 o
   1   0   7      446.09      482.54      5.16 o
   2   0   7        8.62       10.18      0.41 o
   3   0   7        4.75        3.70      0.31 o
   4   0   7        0.90        1.34      0.32 o
   5   0   7       35.74       34.74      1.00 o
   6   0   7        2.66        2.70      0.49 o
   7   0   7        9.66        9.98      0.79 o
   8   0   7        7.53        6.97      0.88 o
   9   0   7        0.52        0.62      0.71 o
  10   0   7        2.72        1.88      1.07 o
 -11   1   7       19.12       19.35      1.61 o
 -10   1   7       19.19       24.29      1.60 o
  -9   1   7        1.48        1.93      0.55 o
  -8   1   7       89.28       71.98      1.61 o
  -7   1   7       36.07       33.67      0.88 o
  -6   1   7       11.19        9.96      0.45 o
  -5   1   7       14.32       12.37      0.67 o
  -4   1   7      483.74      460.62      5.49 o
  -3   1   7       12.95        9.80      0.39 o
  -2   1   7      101.04       91.59      1.32 o
  -1   1   7      213.87      207.62      2.82 o
   0   1   7       10.89       10.68      0.44 o
   1   1   7       25.29       22.21      0.64 o
   2   1   7        3.28        2.74      0.26 o
   3   1   7       28.54       28.94      0.71 o
   4   1   7       37.30       36.46      0.96 o
   5   1   7        0.14       -0.39      0.39 o
   6   1   7        4.19        4.67      0.67 o
   7   1   7        4.12        4.72      0.73 o
   8   1   7        1.62        1.35      0.78 o
   9   1   7       10.73        9.68      1.08 o
  10   1   7        1.31        2.31      0.85 o
 -12   2   7        0.50       -0.01      0.86 o
 -11   2   7        0.20       -0.57      0.57 o
 -10   2   7        0.30        0.75      0.60 o
  -9   2   7       16.50       15.24      0.87 o
  -8   2   7        0.10       -0.23      0.30 o
  -7   2   7       19.63       21.78      0.97 o
  -6   2   7       37.98       33.64      1.29 o
  -5   2   7      362.05      348.55      5.33 o
  -4   2   7      446.11      421.93      5.04 o
  -3   2   7       12.91       12.63      0.57 o
  -2   2   7       22.86       23.73      2.47 o
  -1   2   7        4.12        4.16      0.36 o
   0   2   7       75.35       81.76      1.36 o
   1   2   7       59.04       58.55      1.06 o
   2   2   7        9.09       10.14      0.46 o
   3   2   7       92.89       91.33      2.29 o
   4   2   7       61.32       60.05      1.71 o
   5   2   7       57.17       55.33      1.64 o
   6   2   7        0.00       -0.50      0.50 o
   7   2   7        2.68        2.43      0.75 o
   8   2   7        0.65        1.13      0.79 o
   9   2   7        4.47        5.26      1.06 o
 -12   3   7        2.34        2.22      0.92 o
 -11   3   7        0.07        0.46      0.63 o
 -10   3   7       16.00       14.89      0.88 o
  -9   3   7        1.26        1.22      0.37 o
  -8   3   7       87.88       85.87      2.19 o
  -7   3   7        0.13        0.43      0.58 o
  -6   3   7       63.36       61.44      1.50 o
  -5   3   7        2.48        2.54      0.43 o
  -4   3   7       95.40       94.61      1.40 o
  -3   3   7       35.64       36.57      1.45 o
  -2   3   7        0.28        0.13      0.80 o
  -1   3   7       25.48       21.66      0.54 o
   0   3   7       71.10       74.71      1.32 o
   1   3   7       22.42       26.24      0.81 o
   2   3   7       61.04       64.63      1.14 o
   3   3   7        3.40        4.36      0.45 o
   4   3   7        6.07        7.28      0.72 o
   5   3   7       25.07       24.62      1.09 o
   6   3   7        1.63        0.98      0.56 o
   7   3   7        0.00       -0.28      0.59 o
   8   3   7        2.94        2.53      0.88 o
   9   3   7        0.02       -0.24      1.01 o
 -12   4   7        0.07        0.52      0.67 o
 -11   4   7        1.37        1.33      0.53 o
 -10   4   7        5.07        6.30      0.91 o
  -9   4   7        0.75        0.24      0.49 o
  -8   4   7       18.13       19.36      0.98 o
  -7   4   7      300.63      288.43      4.74 o
  -6   4   7       43.57       41.38      1.20 o
  -5   4   7      271.72      251.79      5.36 o
  -4   4   7        2.22        1.74      0.40 o
  -3   4   7        1.17        0.80      0.62 o
  -2   4   7       23.18       17.39      0.68 o
  -1   4   7       14.24       11.51      0.40 o
   0   4   7        9.59        8.01      0.63 o
   1   4   7       49.28       50.80      1.85 o
   2   4   7      141.83      133.07      1.95 o
   3   4   7        1.43        2.01      0.41 o
   4   4   7        8.73        7.22      0.68 o
   5   4   7       11.36       12.41      0.87 o
   6   4   7        1.95        2.33      0.66 o
   7   4   7        0.05        0.83      0.69 o
   8   4   7        2.31        2.39      0.87 o
 -12   5   7       37.71       49.93      3.50 o
 -11   5   7       18.02       21.67      1.44 o
 -10   5   7        5.98        7.33      0.95 o
  -9   5   7        0.60        0.57      0.48 o
  -8   5   7        1.33        1.27      0.49 o
  -7   5   7       24.08       23.20      0.97 o
  -6   5   7       36.25       32.60      1.04 o
  -5   5   7       17.05       17.08      0.69 o
  -4   5   7      149.61      147.14      2.68 o
  -3   5   7      113.47      115.95      1.88 o
  -2   5   7       49.17       45.61      0.81 o
  -1   5   7       16.92       15.59      0.59 o
   0   5   7        9.25        8.33      0.61 o
   1   5   7       15.75       13.39      0.77 o
   2   5   7       95.28       91.80      1.51 o
   3   5   7       25.42       27.18      0.95 o
   4   5   7        3.30        1.61      0.53 o
   5   5   7        6.45        5.54      0.73 o
   6   5   7       12.01       13.09      1.12 o
   7   5   7        0.48       -0.13      0.80 o
 -12   6   7        8.08        7.77      1.74 o
 -11   6   7        2.57        1.33      0.93 o
 -10   6   7       21.82       28.15      1.80 o
  -9   6   7        0.49       -0.13      0.73 o
  -8   6   7        0.10        1.36      0.50 o
  -7   6   7       14.89       13.14      0.88 o
  -6   6   7       16.94       17.22      0.77 o
  -5   6   7        0.22       -0.32      0.32 o
  -4   6   7       38.04       30.31      0.88 o
  -3   6   7        1.16        2.64      0.70 o
  -2   6   7        4.81        4.75      0.47 o
  -1   6   7        1.89        0.86      0.34 o
   0   6   7       73.27       70.16      1.49 o
   1   6   7       24.08       24.37      1.15 o
   2   6   7       13.61       12.28      0.59 o
   3   6   7        1.47        1.27      0.44 o
   4   6   7        0.30       -0.49      0.49 o
   5   6   7        6.21        8.02      0.86 o
   6   6   7        1.53        0.83      0.76 o
 -11   7   7        4.69        5.01      0.94 o
 -10   7   7       10.42       13.27      1.00 o
  -9   7   7        0.24       -0.11      0.50 o
  -8   7   7       28.21       33.20      1.23 o
  -7   7   7        7.88        6.29      0.71 o
  -6   7   7       30.29       32.35      1.16 o
  -5   7   7        0.01       -0.32      0.32 o
  -4   7   7        1.61        1.74      0.40 o
  -3   7   7       62.95       58.03      1.42 o
  -2   7   7       10.95       11.87      0.68 o
  -1   7   7        0.04       -0.34      0.34 o
   0   7   7        0.39       -0.02      0.40 o
   1   7   7        0.00        0.19      0.48 o
   2   7   7        0.01        0.09      0.35 o
   3   7   7        2.92        2.00      0.51 o
   4   7   7       30.13       33.81      1.37 o
   5   7   7       30.88       35.81      1.68 o
 -11   8   7        0.23       -0.18      0.74 o
 -10   8   7        7.71        9.82      0.91 o
  -9   8   7       38.80       39.86      1.46 o
  -8   8   7        1.28       -0.07      0.45 o
  -7   8   7       12.56       13.30      0.87 o
  -6   8   7        0.81        1.25      0.46 o
  -5   8   7        7.28        7.00      0.64 o
  -4   8   7        0.71        0.81      0.43 o
  -3   8   7        0.27        0.03      0.47 o
  -2   8   7        8.52        7.92      0.99 o
  -1   8   7       23.47       22.99      1.21 o
   0   8   7        0.03       -0.46      0.46 o
   1   8   7        2.70        2.32      0.63 o
   2   8   7       11.90       13.10      0.97 o
   3   8   7        0.82        0.61      0.56 o
   4   8   7        5.35        6.96      1.20 o
 -11   9   7        0.17        0.56      1.42 o
 -10   9   7       25.16       27.43      1.33 o
  -9   9   7        6.73        7.55      0.81 o
  -8   9   7        0.69       -0.30      0.51 o
  -7   9   7        1.35        0.54      0.53 o
  -6   9   7       36.13       33.53      1.93 o
  -5   9   7        6.57        8.18      0.76 o
  -4   9   7       10.88        8.96      0.79 o
  -3   9   7        6.07        5.98      0.66 o
  -2   9   7       32.31       39.32      1.37 o
  -1   9   7        2.25        1.45      0.55 o
   0   9   7        3.73        4.68      0.70 o
   1   9   7        1.10        1.02      0.64 o
   2   9   7        0.50        1.08      0.90 o
   3   9   7        3.40        3.07      0.64 o
 -10  10   7        0.10       -0.60      0.88 o
  -9  10   7        0.25       -0.46      0.58 o
  -8  10   7        2.87        4.45      0.93 o
  -7  10   7        4.57        5.77      0.77 o
  -6  10   7       60.33       56.59      2.92 o
  -5  10   7        5.36        4.98      0.75 o
  -4  10   7       11.06       10.56      1.04 o
  -3  10   7        6.07        4.40      0.75 o
  -2  10   7       10.84        9.76      0.87 o
  -1  10   7        0.31        0.98      0.57 o
   0  10   7        1.67        1.00      0.75 o
   1  10   7        1.48        3.03      1.08 o
   2  10   7        3.95        4.94      1.61 o
  -9  11   7        0.13        0.74      0.71 o
  -8  11   7        2.79        2.92      0.79 o
  -7  11   7       31.14       39.76      1.68 o
  -6  11   7       10.91        8.49      1.40 o
  -5  11   7        3.11        3.53      1.28 o
  -4  11   7        0.84       -0.27      0.62 o
  -3  11   7        2.62        1.36      0.91 o
  -2  11   7        2.97        2.56      1.06 o
  -1  11   7        0.62       -0.04      0.75 o
   0  11   7        2.12        2.17      1.13 o
  -6  12   7        3.68        3.88      0.89 o
  -5  12   7        1.46        1.92      0.79 o
  -4  12   7        1.76        2.07      1.02 o
  -3  12   7        0.09        0.67      1.07 o
   2 -14   8        0.21        0.39      0.79 o
   3 -14   8        2.81        4.00      0.97 o
   4 -14   8        9.00       11.27      1.27 o
   5 -14   8        0.03        0.55      0.98 o
   6 -14   8        0.03        1.17      0.96 o
   7 -14   8        2.22        2.00      1.06 o
   0 -13   8        7.17        6.97      1.16 o
   1 -13   8       14.63       17.40      1.41 o
   2 -13   8        6.39        6.85      0.97 o
   3 -13   8        3.17        1.68      0.82 o
   4 -13   8        0.97        1.97      0.83 o
   5 -13   8        3.11        3.79      0.88 o
   6 -13   8        0.27        0.21      0.77 o
   7 -13   8        3.29        2.68      1.16 o
   8 -13   8        0.09       -0.16      0.88 o
   9 -13   8        0.01       -0.59      0.93 o
  -2 -12   8       18.13       18.08      2.16 o
  -1 -12   8        1.33        0.42      0.80 o
   0 -12   8        0.35       -0.29      0.75 o
   1 -12   8        0.73        0.23      0.67 o
   2 -12   8       21.56       24.30      1.92 o
   3 -12   8        3.42        3.65      0.84 o
   4 -12   8        0.58        0.88      0.81 o
   5 -12   8        4.33        5.59      0.88 o
   6 -12   8        2.78        1.77      0.76 o
   7 -12   8        0.09       -0.60      0.75 o
   8 -12   8        1.23        0.90      0.77 o
   9 -12   8        0.37       -0.11      0.79 o
  10 -12   8        2.23        4.03      1.17 o
  -3 -11   8        0.08       -0.46      1.12 o
  -2 -11   8        0.84       -0.23      0.85 o
  -1 -11   8        0.09       -0.43      0.62 o
   0 -11   8        0.05       -0.16      0.65 o
   1 -11   8        0.65        0.33      0.57 o
   2 -11   8       36.68       39.61      1.66 o
   3 -11   8        1.06        0.50      0.64 o
   4 -11   8        1.17        0.70      0.62 o
   5 -11   8        3.81        4.54      0.79 o
   6 -11   8        0.88        0.81      0.63 o
   7 -11   8        0.18       -0.02      0.65 o
   8 -11   8        3.14        5.92      0.96 o
   9 -11   8       23.48       29.16      1.75 o
  10 -11   8       16.36       18.46      1.50 o
  -5 -10   8        1.79        0.21      1.33 o
  -4 -10   8        0.39        2.46      1.25 o
  -3 -10   8        5.41        7.70      1.21 o
  -2 -10   8        0.29        0.92      0.83 o
  -1 -10   8        7.54        8.67      0.98 o
   0 -10   8        1.57        1.99      0.73 o
   1 -10   8       10.35       11.59      0.89 o
   2 -10   8       37.88       40.56      1.58 o
   3 -10   8        5.20        3.86      0.71 o
   4 -10   8       10.98       12.55      0.99 o
   5 -10   8        8.11        9.78      0.91 o
   6 -10   8        1.45        1.41      0.63 o
   7 -10   8        0.00       -0.49      0.56 o
   8 -10   8        2.35        2.94      0.81 o
   9 -10   8       17.52       17.07      1.27 o
  10 -10   8        9.73        8.94      1.12 o
  11 -10   8        0.24       -0.45      0.77 o
  -6  -9   8        0.72       -0.68      2.66 o
  -5  -9   8        3.72        4.85      1.47 o
  -4  -9   8        3.16        3.93      1.02 o
  -3  -9   8        3.52        2.66      0.89 o
  -2  -9   8        0.16       -0.59      0.59 o
  -1  -9   8       53.24       50.25      1.73 o
   0  -9   8        0.14        0.50      0.61 o
   1  -9   8        0.76        1.03      0.58 o
   2  -9   8       31.87       29.93      1.29 o
   3  -9   8        0.66        0.43      0.63 o
   4  -9   8        0.50        0.82      0.55 o
   5  -9   8        8.32        8.23      0.83 o
   6  -9   8       10.49       10.03      0.91 o
   7  -9   8        4.52        5.43      0.84 o
   8  -9   8        5.82        5.17      0.86 o
   9  -9   8        0.48       -0.52      0.61 o
  10  -9   8        2.81        3.39      0.86 o
  11  -9   8        5.84        7.11      1.08 o
  -7  -8   8        0.29        0.22      1.48 o
  -6  -8   8        1.90        2.36      0.99 o
  -5  -8   8       12.71       15.50      1.39 o
  -4  -8   8        1.38        0.74      0.68 o
  -3  -8   8        8.73        9.86      0.94 o
  -2  -8   8       14.63       12.81      0.85 o
  -1  -8   8       35.43       38.21      1.25 o
   0  -8   8       22.11       21.51      0.84 o
   1  -8   8       41.55       44.78      1.07 o
   2  -8   8       97.88      101.93      2.62 o
   3  -8   8        3.28        2.31      0.53 o
   4  -8   8        2.05        0.94      0.54 o
   5  -8   8       15.55       15.90      1.00 o
   6  -8   8        9.42        8.27      1.00 o
   7  -8   8        0.14        0.14      0.57 o
   8  -8   8       18.68       15.07      1.12 o
   9  -8   8        0.12        0.91      0.66 o
  10  -8   8        0.01       -0.62      0.62 o
  11  -8   8        0.16        0.10      0.77 o
  -7  -7   8       13.42       16.95      1.55 o
  -6  -7   8        0.90        0.80      0.91 o
  -5  -7   8       23.24       22.52      1.50 o
  -4  -7   8        2.57        2.19      0.65 o
  -3  -7   8       11.00       11.65      0.90 o
  -2  -7   8       16.95       18.59      0.83 o
  -1  -7   8       64.10       60.98      1.37 o
   0  -7   8        2.75        2.17      0.35 o
   1  -7   8       81.71       80.61      1.55 o
   2  -7   8       58.38       55.39      1.26 o
   3  -7   8       69.99       74.59      1.53 o
   4  -7   8        4.59        5.76      0.63 o
   5  -7   8       44.59       45.58      1.56 o
   6  -7   8       32.26       26.90      1.20 o
   7  -7   8        1.07        0.85      0.57 o
   8  -7   8       43.37       43.08      1.67 o
   9  -7   8        4.87        4.07      0.82 o
  10  -7   8        1.19        1.50      0.75 o
  11  -7   8        1.03        1.24      0.87 o
  -8  -6   8        2.78        1.80      0.99 o
  -7  -6   8        0.79        1.47      1.25 o
  -6  -6   8        2.04        0.46      0.80 o
  -5  -6   8        0.67        0.98      0.70 o
  -4  -6   8        0.20        0.02      0.47 o
  -3  -6   8      150.72      149.47      3.32 o
  -2  -6   8      110.84       97.91      1.81 o
  -1  -6   8       26.53       24.80      0.73 o
   0  -6   8       36.09       35.85      0.92 o
   1  -6   8       10.01        7.93      0.54 o
   2  -6   8       45.02       46.16      0.99 o
   3  -6   8        0.04        0.56      0.32 o
   4  -6   8       17.37       16.66      0.70 o
   5  -6   8       69.49       63.35      1.55 o
   6  -6   8        8.77        8.06      0.80 o
   7  -6   8        0.03       -0.17      0.50 o
   8  -6   8        0.71        0.38      0.57 o
   9  -6   8        1.57        1.20      0.65 o
  10  -6   8        3.71        5.39      1.04 o
  11  -6   8        2.76        2.85      1.17 o
  -9  -5   8        1.41        1.23      1.12 o
  -8  -5   8        2.93        2.22      0.97 o
  -7  -5   8        4.04        6.70      1.06 o
  -6  -5   8       14.22       16.83      1.26 o
  -5  -5   8        0.25       -0.47      0.47 o
  -4  -5   8        0.32       -0.42      0.43 o
  -3  -5   8      142.79      144.56      2.33 o
  -2  -5   8       66.89       67.07      1.22 o
  -1  -5   8        5.71        5.36      0.44 o
   0  -5   8        2.35        2.21      0.30 o
   1  -5   8      202.02      199.98      2.59 o
   2  -5   8      168.48      169.80      2.19 o
   3  -5   8       17.73       18.01      0.60 o
   4  -5   8       13.46       13.73      0.63 o
   5  -5   8       82.38       70.86      1.61 o
   6  -5   8       19.52       14.11      0.81 o
   7  -5   8       14.02       10.38      0.86 o
   8  -5   8        0.74        0.88      0.56 o
   9  -5   8        5.80        6.94      1.01 o
  10  -5   8       12.41       14.30      1.31 o
  11  -5   8        5.23        2.88      1.18 o
  -9  -4   8       13.53       18.01      1.81 o
  -8  -4   8        0.29        2.02      0.90 o
  -7  -4   8       22.04       23.11      2.34 o
  -6  -4   8        0.23        0.50      0.53 o
  -5  -4   8       39.87       34.15      1.32 o
  -4  -4   8       51.48       50.59      1.62 o
  -3  -4   8      147.72      141.94      1.79 o
  -2  -4   8       44.82       42.55      0.86 o
  -1  -4   8      308.31      302.01      3.33 o
   0  -4   8        1.75        1.06      0.25 o
   1  -4   8        8.34        6.93      0.55 o
   2  -4   8        4.18        4.88      0.35 o
   3  -4   8       44.36       51.07      1.11 o
   4  -4   8       13.67       16.15      0.63 o
   5  -4   8       12.81        7.44      0.62 o
   6  -4   8        1.28        0.74      0.47 o
   7  -4   8       34.48       32.58      1.40 o
   8  -4   8        6.59        5.00      1.43 o
   9  -4   8        6.87        7.22      1.01 o
  10  -4   8        2.16        0.47      0.93 o
  11  -4   8        1.79        2.97      1.19 o
 -10  -3   8        1.60        0.87      1.06 o
  -9  -3   8       24.66       26.53      1.68 o
  -8  -3   8       10.45       10.56      1.13 o
  -7  -3   8        1.25        0.18      0.81 o
  -6  -3   8        3.70        3.18      1.12 o
  -5  -3   8      174.60      154.36      2.69 o
  -4  -3   8        1.08        0.83      0.34 o
  -3  -3   8        1.39        1.66      0.28 o
  -2  -3   8       21.38       20.28      0.56 o
  -1  -3   8       21.60       20.82      0.55 o
   0  -3   8        5.86        5.87      0.31 o
   1  -3   8       26.75       28.37      0.69 o
   2  -3   8        0.37        0.02      0.25 o
   3  -3   8        0.10        0.12      0.34 o
   4  -3   8       35.14       42.36      1.05 o
   5  -3   8       31.42       29.55      1.03 o
   6  -3   8        0.00       -0.41      0.41 o
   7  -3   8        0.92        1.30      0.56 o
   8  -3   8        0.03       -0.66      0.66 o
   9  -3   8        2.90        4.50      2.57 o
  10  -3   8        5.49        5.72      1.25 o
  11  -3   8       10.53       14.42      1.75 o
 -10  -2   8        2.99        1.40      1.02 o
  -9  -2   8        0.66        0.40      1.67 o
  -8  -2   8       10.70       10.45      0.92 o
  -7  -2   8        1.09        0.74      0.59 o
  -6  -2   8        1.80        2.07      0.48 o
  -5  -2   8       12.76       10.98      0.57 o
  -4  -2   8       15.88       12.42      0.54 o
  -3  -2   8       54.19       51.66      0.95 o
  -2  -2   8        2.37        2.05      0.24 o
  -1  -2   8      124.58      125.54      1.53 o
   0  -2   8       22.28       23.15      0.56 o
   1  -2   8      115.93      118.38      1.74 o
   2  -2   8      156.51      155.12      2.01 o
   3  -2   8        3.39        4.93      0.44 o
   4  -2   8       41.95       43.27      0.97 o
   5  -2   8       14.34       11.50      0.64 o
   6  -2   8        0.36       -0.43      0.43 o
   7  -2   8       24.43       27.04      1.21 o
   8  -2   8        3.91        4.05      1.02 o
   9  -2   8        0.69        0.34      0.90 o
  10  -2   8        0.00       -0.39      0.90 o
  11  -2   8        0.01       -0.57      0.96 o
 -11  -1   8        1.11        3.12      1.13 o
 -10  -1   8       17.36       18.81      1.61 o
  -9  -1   8       17.73       17.87      1.37 o
  -8  -1   8        8.62        6.08      0.73 o
  -7  -1   8       44.49       46.39      1.31 o
  -6  -1   8       30.12       19.65      0.72 o
  -5  -1   8        7.30        6.49      0.42 o
  -4  -1   8        3.31        2.51      0.28 o
  -3  -1   8       28.06       25.84      0.55 o
  -2  -1   8        4.00        2.79      0.31 o
  -1  -1   8       37.53       35.76      0.78 o
   0  -1   8       94.34       89.21      1.32 o
   1  -1   8      293.54      268.07      3.04 o
   2  -1   8       46.72       45.54      0.93 o
   3  -1   8       43.02       48.63      0.95 o
   4  -1   8        5.73        5.18      0.43 o
   5  -1   8       52.75       42.29      1.47 o
   6  -1   8       29.12       26.78      1.24 o
   7  -1   8       28.62       29.77      1.34 o
   8  -1   8        1.11        1.40      0.91 o
   9  -1   8        0.24       -0.40      0.78 o
  10  -1   8        0.25        0.22      0.85 o
 -11   0   8        3.53        2.66      1.50 o
 -10   0   8        3.84        5.52      1.05 o
  -9   0   8        5.13        1.84      0.59 o
  -8   0   8        4.39        4.40      0.61 o
  -7   0   8       51.55       45.22      1.07 o
  -6   0   8        0.33        1.34      0.29 o
  -5   0   8        5.62        7.01      0.75 o
  -4   0   8       24.28       22.76      0.74 o
  -3   0   8        6.16        5.77      0.58 o
  -2   0   8       21.36       20.67      0.62 o
  -1   0   8        4.88        2.94      0.32 o
   0   0   8        0.04        0.02      0.27 o
   1   0   8       44.46       44.54      0.99 o
   2   0   8       27.91       30.40      0.65 o
   3   0   8      166.59      160.71      2.15 o
   4   0   8       64.26       60.94      1.28 o
   5   0   8       15.14       16.53      0.81 o
   6   0   8        0.31        0.53      0.50 o
   7   0   8       33.63       37.26      1.35 o
   8   0   8        1.85        0.39      0.67 o
   9   0   8        0.02       -0.67      0.67 o
  10   0   8        3.55        0.63      0.95 o
 -11   1   8        0.12        0.32      0.70 o
 -10   1   8        1.14        1.20      0.60 o
  -9   1   8        5.36        6.38      1.28 o
  -8   1   8        8.20        8.93      0.55 o
  -7   1   8        0.26        0.29      0.45 o
  -6   1   8       14.62       15.53      0.71 o
  -5   1   8      235.06      217.24      3.22 o
  -4   1   8       25.34       25.50      0.69 o
  -3   1   8        6.69        5.88      0.45 o
  -2   1   8       21.58       22.80      0.59 o
  -1   1   8       25.98       31.67      0.76 o
   0   1   8      158.08      157.82      2.53 o
   1   1   8      130.71      129.15      1.84 o
   2   1   8       22.63       20.38      0.60 o
   3   1   8        0.11       -0.07      0.33 o
   4   1   8       33.59       36.84      1.09 o
   5   1   8       64.41       63.87      1.71 o
   6   1   8        6.80        6.06      0.74 o
   7   1   8        4.07        5.33      0.90 o
   8   1   8        3.69        4.50      0.82 o
   9   1   8        0.48       -0.06      0.71 o
 -11   2   8        0.43       -0.56      0.56 o
 -10   2   8        8.22        9.12      0.74 o
  -9   2   8        3.09        2.27      0.71 o
  -8   2   8       15.99       14.79      1.44 o
  -7   2   8      181.19      175.00      3.27 o
  -6   2   8       50.75       47.22      1.38 o
  -5   2   8      125.97      124.22      3.05 o
  -4   2   8      355.21      330.19      4.09 o
  -3   2   8        8.93        7.21      0.32 o
  -2   2   8       96.53      104.15      1.81 o
  -1   2   8       65.70       65.82      1.13 o
   0   2   8      113.89      110.34      1.77 o
   1   2   8       41.98       43.66      1.32 o
   2   2   8       23.73       21.18      1.05 o
   3   2   8       97.25       94.16      2.12 o
   4   2   8       98.25       97.30      2.14 o
   5   2   8       22.53       24.41      1.09 o
   6   2   8        0.02       -0.16      0.52 o
   7   2   8        1.94        2.27      0.78 o
   8   2   8        0.81       -0.05      0.69 o
   9   2   8        4.60        4.25      0.92 o
 -11   3   8        1.28        0.61      1.21 o
 -10   3   8        7.30        9.11      1.06 o
  -9   3   8        3.79        3.82      0.67 o
  -8   3   8        8.85        9.16      0.80 o
  -7   3   8        1.12        0.32      0.43 o
  -6   3   8       48.17       44.09      1.28 o
  -5   3   8       13.62       13.65      1.15 o
  -4   3   8      228.01      213.15      2.77 o
  -3   3   8       27.33       25.93      2.19 o
  -2   3   8       55.31       53.36      3.26 o
  -1   3   8        5.84        6.40      0.49 o
   0   3   8       63.15       64.29      1.44 o
   1   3   8       16.91       16.32      0.78 o
   2   3   8      138.07      137.11      3.01 o
   3   3   8       50.74       53.98      1.21 o
   4   3   8       10.77        9.71      0.72 o
   5   3   8       20.09       21.24      1.07 o
   6   3   8        1.79        2.33      0.64 o
   7   3   8        0.02       -0.12      0.68 o
   8   3   8        1.76        1.85      0.90 o
 -11   4   8        1.56        3.87      1.36 o
 -10   4   8        5.01        7.04      0.98 o
  -9   4   8       13.17       11.97      0.88 o
  -8   4   8       10.29       12.52      0.82 o
  -7   4   8        6.67        5.52      0.58 o
  -6   4   8        0.00       -0.40      0.40 o
  -5   4   8      179.63      169.37      2.65 o
  -4   4   8        4.06        2.46      0.70 o
  -3   4   8       24.31       24.25      2.51 o
  -2   4   8       27.91       26.03      1.62 o
  -1   4   8        1.92        0.45      0.30 o
   0   4   8       16.90       17.00      0.78 o
   1   4   8        1.65        0.91      0.70 o
   2   4   8       25.94       27.70      1.12 o
   3   4   8       41.95       41.83      1.04 o
   4   4   8        1.22        0.99      0.50 o
   5   4   8        4.08        4.27      0.67 o
   6   4   8        6.30        8.56      0.98 o
   7   4   8        0.71       -0.39      1.68 o
 -11   5   8        2.14        3.35      1.02 o
 -10   5   8        0.03        0.45      0.60 o
  -9   5   8        2.45        2.11      0.59 o
  -8   5   8        7.60        5.93      0.65 o
  -7   5   8       23.76       20.13      0.91 o
  -6   5   8        1.78        0.87      0.54 o
  -5   5   8       56.82       53.59      1.22 o
  -4   5   8      146.71      147.40      4.41 o
  -3   5   8       30.17       34.53      2.10 o
  -2   5   8        0.05       -0.01      0.22 o
  -1   5   8        0.36        0.27      0.28 o
   0   5   8       37.98       41.88      1.24 o
   1   5   8       70.27       75.24      1.85 o
   2   5   8        0.03        0.36      0.51 o
   3   5   8        2.32        2.25      0.61 o
   4   5   8        0.63        1.19      0.49 o
   5   5   8        0.57       -0.31      0.95 o
   6   5   8        4.89        7.00      0.97 o
   7   5   8        0.02        0.72      0.77 o
 -11   6   8        6.42        8.04      1.83 o
 -10   6   8        4.59        5.06      1.17 o
  -9   6   8        4.98        6.86      0.76 o
  -8   6   8       11.09       14.11      0.84 o
  -7   6   8       19.00       15.98      1.08 o
  -6   6   8        6.79        5.50      0.76 o
  -5   6   8        0.53        0.73      0.46 o
  -4   6   8       93.44       83.68      1.97 o
  -3   6   8        0.03       -0.36      0.51 o
  -2   6   8        0.80        0.34      0.29 o
  -1   6   8       21.48       22.08      0.78 o
   0   6   8       44.72       44.58      1.37 o
   1   6   8       22.10       23.18      1.08 o
   2   6   8        7.23        9.66      0.81 o
   3   6   8        4.84        6.18      0.61 o
   4   6   8        9.43       11.20      0.82 o
   5   6   8        1.18        0.53      0.60 o
   6   6   8        4.78        7.01      1.04 o
 -11   7   8        0.08       -0.35      0.82 o
 -10   7   8        2.00        1.65      0.63 o
  -9   7   8        3.82        3.19      0.64 o
  -8   7   8       25.83       25.97      1.10 o
  -7   7   8        0.13       -0.47      0.47 o
  -6   7   8        0.10       -0.36      0.36 o
  -5   7   8        2.13        2.99      0.61 o
  -4   7   8       20.23       16.07      0.72 o
  -3   7   8        7.49        5.90      0.51 o
  -2   7   8        1.39        1.89      0.39 o
  -1   7   8       17.62       18.15      0.81 o
   0   7   8        8.31        7.34      0.72 o
   1   7   8       14.06       15.34      1.01 o
   2   7   8       25.42       29.77      1.31 o
   3   7   8       13.13       13.20      1.30 o
   4   7   8        0.88        1.25      0.58 o
   5   7   8        1.26        1.63      0.75 o
 -10   8   8        2.38        2.92      0.79 o
  -9   8   8        0.49        1.48      0.68 o
  -8   8   8        0.62        0.26      0.49 o
  -7   8   8        0.12        0.06      0.46 o
  -6   8   8        1.34        0.96      0.45 o
  -5   8   8        4.13        4.71      0.72 o
  -4   8   8       16.44       13.67      0.74 o
  -3   8   8        1.92        1.32      0.60 o
  -2   8   8        5.51        5.25      0.61 o
  -1   8   8       10.71       10.51      0.70 o
   0   8   8       35.33       38.83      1.43 o
   1   8   8        1.35        1.29      0.61 o
   2   8   8        4.21        4.04      0.84 o
   3   8   8        7.42        9.28      1.11 o
 -10   9   8        0.55        2.12      0.73 o
  -9   9   8        5.55        7.48      0.90 o
  -8   9   8        0.52        0.99      0.58 o
  -7   9   8        0.25        0.00      0.51 o
  -6   9   8        0.42       -0.55      0.55 o
  -5   9   8       12.01       16.14      1.36 o
  -4   9   8       15.62       14.94      1.04 o
  -3   9   8        3.89        5.14      0.74 o
  -2   9   8        1.71        2.75      0.61 o
  -1   9   8        0.37        0.69      0.57 o
   0   9   8        7.62        6.07      0.95 o
   1   9   8        0.02        0.97      0.67 o
   2   9   8        4.48        4.41      1.00 o
  -9  10   8        0.40       -0.36      0.65 o
  -8  10   8        0.12        0.89      0.64 o
  -7  10   8        0.55        0.33      0.59 o
  -6  10   8        8.64        9.62      1.09 o
  -5  10   8        6.17        5.97      0.74 o
  -4  10   8        0.26        0.63      0.69 o
  -3  10   8        5.05        6.00      0.93 o
  -2  10   8       19.05       19.95      1.29 o
  -1  10   8        0.43        0.22      0.67 o
   0  10   8        0.60        0.36      0.91 o
  -7  11   8        0.04       -0.44      1.11 o
  -6  11   8        0.21       -0.34      0.63 o
  -5  11   8        0.27        0.91      0.64 o
  -4  11   8        1.95        2.95      0.77 o
  -3  11   8        0.09        0.32      0.64 o
  -2  11   8        1.51        1.12      0.97 o
   3 -14   9        2.39        5.33      2.28 o
   4 -14   9        1.08        2.38      0.92 o
   5 -14   9        1.32        0.23      0.83 o
   6 -14   9        0.17        2.24      2.09 o
   0 -13   9       25.92       28.70      2.06 o
   1 -13   9        7.01        8.07      2.21 o
   2 -13   9        0.16        1.50      0.79 o
   3 -13   9        3.19        2.81      0.90 o
   4 -13   9       10.90       11.85      1.23 o
   5 -13   9        0.23        0.93      0.80 o
   6 -13   9        0.02        0.23      1.01 o
   7 -13   9        1.04        0.78      0.79 o
   8 -13   9        0.10       -0.55      0.74 o
  -1 -12   9        0.25       -0.56      1.00 o
   0 -12   9        3.57        4.63      1.17 o
   1 -12   9       29.18       28.69      1.61 o
   2 -12   9        0.15        1.28      0.70 o
   3 -12   9        1.44        1.51      0.78 o
   4 -12   9        2.75        2.76      0.80 o
   5 -12   9        1.13        1.08      0.72 o
   6 -12   9        0.98        0.96      0.74 o
   7 -12   9        3.93        2.29      0.80 o
   8 -12   9        0.17        0.00      0.78 o
   9 -12   9        0.08       -0.97      0.97 o
  -3 -11   9        4.28        3.59      1.39 o
  -2 -11   9        5.01        5.42      1.43 o
  -1 -11   9        0.13       -0.07      0.87 o
   0 -11   9        6.02        6.85      1.11 o
   1 -11   9        0.01       -0.59      0.59 o
   2 -11   9       36.87       41.79      2.29 o
   3 -11   9        0.05       -0.60      0.60 o
   4 -11   9        0.12       -0.07      0.59 o
   5 -11   9        0.01       -0.57      0.63 o
   6 -11   9        0.82        0.23      0.66 o
   7 -11   9        0.43        0.90      0.73 o
   8 -11   9        0.29       -1.03      1.03 o
   9 -11   9        1.72        2.38      0.87 o
  10 -11   9        0.02        0.76      0.85 o
  -4 -10   9        3.55        3.15      1.84 o
  -3 -10   9        7.64        8.58      3.96 o
  -2 -10   9        0.87       -1.04      1.60 o
  -1 -10   9        0.02       -0.35      0.71 o
   0 -10   9       19.71       22.56      2.10 o
   1 -10   9       92.41       96.07      3.30 o
   2 -10   9       14.72       15.94      1.41 o
   3 -10   9        9.33       12.80      1.15 o
   4 -10   9        0.01       -0.06      0.65 o
   5 -10   9        9.75        9.22      0.94 o
   6 -10   9        1.58        1.58      0.73 o
   7 -10   9        0.42       -0.29      0.65 o
   8 -10   9        2.48        3.62      0.83 o
   9 -10   9       15.51       18.80      1.75 o
  10 -10   9       19.09       19.47      1.60 o
  -5  -9   9       13.25       15.22      1.91 o
  -4  -9   9        7.35        9.33      1.79 o
  -3  -9   9        0.49        0.55      0.96 o
  -2  -9   9        3.96        5.78      0.98 o
  -1  -9   9        0.20       -0.70      0.70 o
   0  -9   9        1.42        2.16      0.60 o
   1  -9   9        7.49        7.99      0.76 o
   2  -9   9       14.01       12.53      0.96 o
   3  -9   9       24.45       23.49      1.09 o
   4  -9   9       21.72       20.61      0.99 o
   5  -9   9        1.82        2.43      0.85 o
   6  -9   9        2.34        2.07      0.67 o
   7  -9   9        0.13       -0.31      0.59 o
   8  -9   9        0.13       -0.04      0.64 o
   9  -9   9        2.59        1.35      0.89 o
  10  -9   9        6.53        3.85      1.03 o
  11  -9   9        0.18        1.17      0.92 o
  -6  -8   9        0.14       -0.42      0.94 o
  -5  -8   9        0.00        0.47      0.83 o
  -4  -8   9       13.45       17.03      1.36 o
  -3  -8   9        1.27        0.14      0.67 o
  -2  -8   9       13.87       15.46      1.01 o
  -1  -8   9        3.16        2.56      0.71 o
   0  -8   9        3.04        3.66      0.63 o
   1  -8   9       20.25       21.41      0.92 o
   2  -8   9       17.03       18.75      0.91 o
   3  -8   9       19.66       15.54      0.86 o
   4  -8   9       19.32       14.73      0.87 o
   5  -8   9        0.17       -0.48      0.48 o
   6  -8   9        0.53       -0.24      0.51 o
   7  -8   9        0.25        0.86      0.64 o
   8  -8   9        2.73        1.46      0.69 o
   9  -8   9        1.11        1.86      0.86 o
  10  -8   9        2.03        3.21      0.98 o
  11  -8   9        0.14       -0.19      1.03 o
  -7  -7   9        4.96        7.38      1.24 o
  -6  -7   9        1.18        0.96      0.89 o
  -5  -7   9        5.86        7.15      1.59 o
  -4  -7   9        8.73       11.65      1.12 o
  -3  -7   9       15.41       16.31      1.19 o
  -2  -7   9        3.07        2.81      0.71 o
  -1  -7   9        0.85        0.32      0.46 o
   0  -7   9      106.63      108.53      1.65 o
   1  -7   9      173.13      172.31      2.65 o
   2  -7   9       71.57       70.07      1.49 o
   3  -7   9       72.27       68.16      1.47 o
   4  -7   9        0.16       -0.02      0.43 o
   5  -7   9       42.81       37.59      1.40 o
   6  -7   9        0.29        0.76      0.69 o
   7  -7   9        0.31        0.40      0.53 o
   8  -7   9        1.66        1.17      1.08 o
   9  -7   9        0.25       -0.29      0.74 o
  10  -7   9        0.20       -0.41      0.76 o
  11  -7   9        0.11        0.90      1.16 o
  -8  -6   9        5.08        4.33      1.41 o
  -7  -6   9       24.97       28.75      1.81 o
  -6  -6   9        0.27        1.10      0.82 o
  -5  -6   9        0.01        0.90      0.82 o
  -4  -6   9        2.29        1.75      0.61 o
  -3  -6   9        0.83        1.57      0.74 o
  -2  -6   9      166.30      161.55      2.47 o
  -1  -6   9       67.10       63.20      1.31 o
   0  -6   9       32.62       31.72      0.82 o
   1  -6   9       59.65       60.49      1.32 o
   2  -6   9        0.66        0.92      0.40 o
   3  -6   9        1.33        1.53      0.64 o
   4  -6   9        0.00        0.25      0.39 o
   5  -6   9       34.32       35.85      1.22 o
   6  -6   9       18.01       17.05      1.01 o
   7  -6   9        8.11        6.21      0.92 o
   8  -6   9        2.07        3.40      0.83 o
   9  -6   9        3.55        7.15      1.04 o
  10  -6   9        2.63        2.20      1.09 o
  11  -6   9        0.06       -0.85      0.98 o
  -8  -5   9       11.96       12.87      1.72 o
  -7  -5   9       39.24       42.39      2.19 o
  -6  -5   9        4.93        5.73      0.95 o
  -5  -5   9        1.64        0.61      0.54 o
  -4  -5   9        0.00        0.24      0.50 o
  -3  -5   9        1.28        0.22      0.49 o
  -2  -5   9        7.46        5.64      0.50 o
  -1  -5   9       31.39       26.80      0.79 o
   0  -5   9      178.27      176.03      2.10 o
   1  -5   9      198.92      200.59      3.15 o
   2  -5   9       29.29       29.95      0.89 o
   3  -5   9        3.12        2.72      0.49 o
   4  -5   9        0.53        1.33      0.41 o
   5  -5   9        0.10       -0.14      0.39 o
   6  -5   9        5.30        6.87      0.75 o
   7  -5   9        0.13       -0.13      0.58 o
   8  -5   9        0.01       -0.53      0.64 o
   9  -5   9        0.36        2.23      0.98 o
  10  -5   9        0.04       -0.84      0.84 o
  11  -5   9        0.03       -0.97      0.97 o
  -9  -4   9        4.46        3.15      1.19 o
  -8  -4   9        5.18        6.30      1.07 o
  -7  -4   9        3.28        3.93      1.01 o
  -6  -4   9        0.18        0.22      0.52 o
  -5  -4   9        0.00       -0.44      0.46 o
  -4  -4   9       31.69       31.15      1.22 o
  -3  -4   9      223.39      216.90      3.48 o
  -2  -4   9        7.73        7.03      0.49 o
  -1  -4   9       41.99       41.36      0.87 o
   0  -4   9      176.25      168.32      2.07 o
   1  -4   9       80.69       75.87      1.29 o
   2  -4   9       24.00       25.39      0.73 o
   3  -4   9        5.99        7.82      0.49 o
   4  -4   9        1.55        0.56      0.36 o
   5  -4   9       53.08       45.15      1.29 o
   6  -4   9        6.33        5.02      0.68 o
   7  -4   9        4.70        5.04      1.15 o
   8  -4   9        0.05        1.48      0.86 o
   9  -4   9        0.71        0.13      0.86 o
  10  -4   9        1.94        3.43      1.19 o
  11  -4   9        6.36        6.21      1.38 o
  -9  -3   9        0.54        1.19      0.96 o
  -8  -3   9        0.00        0.14      0.62 o
  -7  -3   9        0.51       -0.04      0.57 o
  -6  -3   9       40.80       38.20      2.32 o
  -5  -3   9        0.27       -0.08      0.39 o
  -4  -3   9        2.89        2.67      0.40 o
  -3  -3   9        1.44        1.33      0.34 o
  -2  -3   9       15.95       13.72      0.57 o
  -1  -3   9        2.24        2.59      0.32 o
   0  -3   9       22.46       19.87      0.80 o
   1  -3   9        5.64        5.63      0.41 o
   2  -3   9       14.17       13.82      0.53 o
   3  -3   9        8.32       11.43      0.53 o
   4  -3   9        9.16       10.51      0.64 o
   5  -3   9        0.06       -0.16      0.41 o
   6  -3   9        3.64        3.32      0.66 o
   7  -3   9        8.04        7.88      0.98 o
   8  -3   9       33.23       31.54      2.25 o
   9  -3   9       21.83       23.48      1.81 o
  10  -3   9        0.44       -0.09      0.98 o
 -10  -2   9        0.83        0.06      0.95 o
  -9  -2   9        6.25        5.79      0.98 o
  -8  -2   9        0.23       -0.51      0.51 o
  -7  -2   9        2.13        4.32      0.66 o
  -6  -2   9        0.30        0.73      0.43 o
  -5  -2   9       26.77       20.04      0.92 o
  -4  -2   9        0.45       -0.25      0.25 o
  -3  -2   9       22.49       21.38      0.68 o
  -2  -2   9       35.45       35.36      0.79 o
  -1  -2   9        3.64        3.14      0.30 o
   0  -2   9       11.31       11.30      0.47 o
   1  -2   9        7.35        6.73      0.40 o
   2  -2   9       30.57       27.65      1.03 o
   3  -2   9        0.22        0.52      0.34 o
   4  -2   9       65.70       65.32      1.67 o
   5  -2   9        9.41        7.63      0.72 o
   6  -2   9        0.08       -0.22      0.54 o
   7  -2   9        8.81        9.17      0.92 o
   8  -2   9        5.11        6.08      1.34 o
   9  -2   9        2.02        1.43      1.03 o
  10  -2   9        0.31       -1.08      1.08 o
 -10  -1   9        1.68        2.41      0.98 o
  -9  -1   9        0.06        0.27      0.56 o
  -8  -1   9        0.95        0.82      0.54 o
  -7  -1   9       28.56       28.56      1.04 o
  -6  -1   9        7.27        6.47      0.47 o
  -5  -1   9        9.89        9.73      0.46 o
  -4  -1   9       17.49       17.66      0.72 o
  -3  -1   9        3.15        2.34      0.44 o
  -2  -1   9      440.95      415.42      6.17 o
  -1  -1   9        8.06        6.92      0.58 o
   0  -1   9       29.54       30.14      0.96 o
   1  -1   9        1.07        0.97      0.21 o
   2  -1   9       26.31       26.73      0.77 o
   3  -1   9        0.42        0.33      0.34 o
   4  -1   9       17.21       13.77      0.71 o
   5  -1   9       47.49       46.49      1.47 o
   6  -1   9        7.45        6.86      0.97 o
   7  -1   9       23.88       27.17      1.32 o
   8  -1   9        0.46        0.79      0.73 o
   9  -1   9        1.66        0.79      0.85 o
  10  -1   9        0.33       -0.78      0.87 o
 -10   0   9       10.94       13.70      1.06 o
  -9   0   9        2.98        2.70      0.58 o
  -8   0   9        7.16        9.04      0.70 o
  -7   0   9        7.51        6.13      0.45 o
  -6   0   9       65.58       58.48      1.56 o
  -5   0   9        0.83        1.26      0.40 o
  -4   0   9       41.70       40.80      1.03 o
  -3   0   9        7.68        6.06      0.51 o
  -2   0   9      296.22      290.69      6.84 o
  -1   0   9       54.47       55.14      1.42 o
   0   0   9      334.82      334.88      5.77 o
   1   0   9      152.80      151.73      3.07 o
   2   0   9        8.86        7.25      0.41 o
   3   0   9       37.87       36.58      1.30 o
   4   0   9        0.36       -0.26      0.38 o
   5   0   9        1.43        1.75      0.50 o
   6   0   9        0.06       -0.17      0.48 o
   7   0   9       19.49       20.17      1.39 o
   8   0   9        0.31        0.30      0.75 o
   9   0   9        0.00        0.21      1.12 o
 -11   1   9        0.17       -0.71      1.37 o
 -10   1   9        0.84        0.77      0.77 o
  -9   1   9        0.28        0.12      0.62 o
  -8   1   9        0.86        0.68      0.50 o
  -7   1   9        1.47        0.85      0.48 o
  -6   1   9        0.14        0.19      0.39 o
  -5   1   9       74.25       62.36      1.33 o
  -4   1   9       35.48       35.08      0.90 o
  -3   1   9        0.01        0.63      0.30 o
  -2   1   9       61.43       61.20      1.21 o
  -1   1   9       13.63       13.34      0.57 o
   0   1   9       13.30       12.36      0.69 o
   1   1   9       20.47       18.31      0.92 o
   2   1   9      207.05      205.79      3.46 o
   3   1   9        1.27        0.09      0.34 o
   4   1   9       23.62       22.00      0.88 o
   5   1   9        1.88        0.72      0.47 o
   6   1   9        0.02       -0.16      0.48 o
   7   1   9        8.15        6.50      0.85 o
   8   1   9        0.52        0.95      0.68 o
   9   1   9        0.69       -0.90      1.36 o
 -11   2   9        0.87        0.31      0.91 o
 -10   2   9        0.54        0.93      0.72 o
  -9   2   9        5.39        2.89      1.33 o
  -8   2   9       24.16       19.46      0.98 o
  -7   2   9       12.91       14.36      0.83 o
  -6   2   9        1.49        2.44      0.41 o
  -5   2   9      213.91      205.05      2.84 o
  -4   2   9        6.52        6.41      0.40 o
  -3   2   9        0.00        0.20      0.23 o
  -2   2   9       83.58       77.80      1.29 o
  -1   2   9      145.65      139.29      2.67 o
   0   2   9       27.85       32.05      0.91 o
   1   2   9        9.98        7.71      0.67 o
   2   2   9       36.79       26.84      1.22 o
   3   2   9       92.18       89.55      1.61 o
   4   2   9       26.74       27.69      1.09 o
   5   2   9        3.86        4.26      0.64 o
   6   2   9       12.78       11.61      0.92 o
   7   2   9        0.94        1.43      0.72 o
   8   2   9        0.73        0.70      0.70 o
 -11   3   9        0.01        1.96      0.89 o
 -10   3   9        8.16       10.62      1.08 o
  -9   3   9        0.26        0.40      0.57 o
  -8   3   9        1.13        0.77      0.51 o
  -7   3   9       37.82       33.65      1.27 o
  -6   3   9       12.71       11.37      0.93 o
  -5   3   9        5.73        5.19      0.59 o
  -4   3   9      127.95      113.76      2.24 o
  -3   3   9       63.97       59.64      2.50 o
  -2   3   9       65.65       60.16      3.58 o
  -1   3   9        5.80        6.35      0.46 o
   0   3   9       89.25       86.73      1.98 o
   1   3   9       34.72       34.58      1.28 o
   2   3   9        0.34        1.06      0.82 o
   3   3   9        0.85        1.43      0.60 o
   4   3   9       30.24       29.27      1.11 o
   5   3   9        0.01       -0.49      0.49 o
   6   3   9        0.76        0.47      0.60 o
   7   3   9        0.03       -0.20      0.71 o
 -11   4   9        0.01       -0.50      1.06 o
 -10   4   9       72.42       84.03      2.73 o
  -9   4   9       49.90       52.14      1.68 o
  -8   4   9        2.61        3.92      0.63 o
  -7   4   9       40.69       37.25      1.23 o
  -6   4   9        0.09        0.34      0.34 o
  -5   4   9       13.53       11.68      0.55 o
  -4   4   9        0.00       -1.23      1.26 o
  -3   4   9      253.98      238.17      6.19 o
  -2   4   9      227.01      210.29      4.12 o
  -1   4   9        0.08       -0.24      0.45 o
   0   4   9        1.31        2.46      0.46 o
   1   4   9        0.16       -0.42      0.42 o
   2   4   9       10.38       11.33      1.20 o
   3   4   9        0.77        0.05      0.57 o
   4   4   9        0.43        0.78      0.46 o
   5   4   9        0.42       -0.38      0.51 o
   6   4   9        1.99        2.42      0.69 o
   7   4   9        0.76        1.48      0.78 o
 -11   5   9        0.11        0.43      0.93 o
 -10   5   9       14.14       16.36      1.09 o
  -9   5   9       10.28       11.01      0.88 o
  -8   5   9        6.95        7.27      0.92 o
  -7   5   9        0.75        0.18      0.44 o
  -6   5   9       10.08       11.40      0.60 o
  -5   5   9       27.27       20.05      1.68 o
  -4   5   9        2.57        0.29      0.85 o
  -3   5   9        1.54        2.37      0.95 o
  -2   5   9        0.57        1.81      0.36 o
  -1   5   9        1.75        1.77      0.42 o
   0   5   9        1.86        1.24      0.45 o
   1   5   9        0.07       -0.43      0.44 o
   2   5   9        3.74        2.88      0.69 o
   3   5   9        2.62        3.15      0.77 o
   4   5   9        0.49        0.02      0.51 o
   5   5   9        0.01       -0.04      0.54 o
   6   5   9        0.60        1.21      0.74 o
 -11   6   9        2.35        2.05      0.99 o
 -10   6   9        1.00        1.37      0.68 o
  -9   6   9       26.41       31.91      1.94 o
  -8   6   9       11.42       12.45      0.82 o
  -7   6   9        1.04        1.41      0.67 o
  -6   6   9        1.95        1.89      0.40 o
  -5   6   9       17.02       14.63      1.86 o
  -4   6   9        0.72        0.25      0.88 o
  -3   6   9        1.10        1.05      0.34 o
  -2   6   9        0.02        0.04      0.29 o
  -1   6   9        7.69        7.88      0.64 o
   0   6   9       23.29       24.40      1.07 o
   1   6   9       16.88       17.06      1.06 o
   2   6   9        0.73       -0.04      0.61 o
   3   6   9        4.81        3.54      0.81 o
   4   6   9        0.81        1.01      0.77 o
   5   6   9        0.10        0.55      0.56 o
 -10   7   9        2.05        1.06      0.68 o
  -9   7   9        1.32        1.41      0.58 o
  -8   7   9       14.40       16.16      0.92 o
  -7   7   9        0.69        0.88      0.71 o
  -6   7   9        2.94        3.21      0.76 o
  -5   7   9        6.65        5.93      0.54 o
  -4   7   9        1.31        0.07      0.32 o
  -3   7   9        0.02       -0.33      0.64 o
  -2   7   9        0.86        0.17      0.40 o
  -1   7   9        8.21        9.41      0.98 o
   0   7   9        0.01       -0.65      0.65 o
   1   7   9       16.87       17.59      1.05 o
   2   7   9        5.17        5.70      0.83 o
   3   7   9        0.49        1.03      0.77 o
   4   7   9        7.10        8.06      1.15 o
 -10   8   9        5.72        5.81      0.97 o
  -9   8   9        0.74        0.35      0.56 o
  -8   8   9        2.44        2.03      1.00 o
  -7   8   9        3.47        3.25      0.75 o
  -6   8   9        1.41        3.43      0.92 o
  -5   8   9        2.38        3.67      0.67 o
  -4   8   9        9.98        9.55      1.32 o
  -3   8   9       12.30       16.20      0.88 o
  -2   8   9        0.32        0.31      0.48 o
  -1   8   9       10.68       12.56      1.01 o
   0   8   9        5.08        4.07      0.74 o
   1   8   9       15.54       18.06      1.14 o
   2   8   9       10.39        9.05      0.96 o
  -9   9   9       11.47       12.61      1.34 o
  -8   9   9        6.11        7.88      1.95 o
  -7   9   9        0.10        0.39      0.65 o
  -6   9   9        0.10        1.07      0.65 o
  -5   9   9        2.65        4.34      0.78 o
  -4   9   9        0.59        0.59      0.50 o
  -3   9   9        2.03        3.06      0.62 o
  -2   9   9       21.20       26.08      1.21 o
  -1   9   9        2.74        2.13      0.84 o
   0   9   9        8.10        7.70      1.16 o
   1   9   9       12.73       14.35      1.12 o
  -7  10   9        9.66       10.97      1.79 o
  -6  10   9        7.30        6.13      0.98 o
  -5  10   9        4.91        7.16      1.06 o
  -4  10   9        0.29        0.26      0.77 o
  -3  10   9        0.49        0.75      0.60 o
  -2  10   9        0.13       -0.05      0.58 o
  -1  10   9        1.50        1.33      0.88 o
   1 -13  10        7.65        8.38      2.48 o
   2 -13  10        7.73        6.11      1.13 o
   3 -13  10        2.78        3.18      1.14 o
   4 -13  10        5.18        8.16      1.80 o
   5 -13  10        2.13        2.03      1.01 o
   6 -13  10        0.50       -0.04      0.95 o
   7 -13  10        0.01       -0.77      0.77 o
  -1 -12  10        4.71        5.90      1.53 o
   0 -12  10       13.33       11.74      2.13 o
   1 -12  10       13.94       15.19      1.88 o
   2 -12  10        0.03        0.53      0.77 o
   3 -12  10        0.02       -1.09      1.09 o
   4 -12  10       34.55       44.90      2.24 o
   5 -12  10        2.73        2.46      0.99 o
   6 -12  10        0.39        0.12      0.86 o
   7 -12  10        0.20        1.18      0.94 o
   8 -12  10        0.06        0.39      0.93 o
  -2 -11  10        0.89        0.66      1.10 o
  -1 -11  10        0.26       -1.64      1.64 o
   0 -11  10        0.05        0.75      1.00 o
   1 -11  10        7.44        6.81      1.00 o
   2 -11  10        0.04        0.28      0.77 o
   3 -11  10        0.55        0.35      0.79 o
   4 -11  10        7.55        5.83      1.08 o
   5 -11  10        3.82        4.18      1.02 o
   6 -11  10        4.87        7.41      1.00 o
   7 -11  10        1.10        0.87      0.91 o
   8 -11  10        1.31        0.57      0.95 o
   9 -11  10        2.62        2.45      1.06 o
  -4 -10  10       24.48       25.76      2.40 o
  -3 -10  10        6.21        4.94      1.32 o
  -2 -10  10        0.01        0.07      0.99 o
  -1 -10  10        4.00        7.71      1.69 o
   0 -10  10       22.29       21.41      1.85 o
   1 -10  10        0.21        0.56      0.66 o
   2 -10  10        4.31        4.06      0.92 o
   3 -10  10        0.14        0.79      0.74 o
   4 -10  10        0.05        0.50      0.58 o
   5 -10  10        1.24       -0.05      0.59 o
   6 -10  10        2.72        2.21      0.88 o
   7 -10  10        0.13        0.19      0.75 o
   8 -10  10        4.19        4.41      1.05 o
   9 -10  10        0.50        0.35      0.84 o
  10 -10  10        2.09        2.66      1.34 o
  -5  -9  10       12.17       15.37      1.87 o
  -4  -9  10        4.10        5.37      1.42 o
  -3  -9  10       17.29       16.39      1.76 o
  -2  -9  10        0.12       -1.13      1.25 o
  -1  -9  10        3.59        3.80      1.12 o
   0  -9  10       32.00       36.84      2.21 o
   1  -9  10       27.93       25.06      1.25 o
   2  -9  10        1.56        1.36      0.73 o
   3  -9  10        8.03        7.49      0.80 o
   4  -9  10        1.88        1.56      0.88 o
   5  -9  10       10.75        8.71      0.90 o
   6  -9  10        2.12        1.31      0.74 o
   7  -9  10        0.71        1.25      0.74 o
   8  -9  10        0.26        0.92      0.76 o
   9  -9  10        4.66        4.47      1.74 o
  10  -9  10        7.34        8.54      1.57 o
  -6  -8  10        1.02        0.52      1.19 o
  -5  -8  10       12.25       13.66      1.74 o
  -4  -8  10        0.06       -0.90      0.90 o
  -3  -8  10        5.79        4.53      1.18 o
  -2  -8  10        1.86        0.24      1.59 o
  -1  -8  10        0.07        0.76      0.81 o
   0  -8  10        0.40        0.60      0.82 o
   1  -8  10        0.66        1.21      0.46 o
   2  -8  10        1.88        1.51      0.55 o
   3  -8  10        6.65        5.43      0.72 o
   4  -8  10       16.67       18.45      1.05 o
   5  -8  10        0.01       -0.56      0.56 o
   6  -8  10        1.01        1.00      0.70 o
   7  -8  10        8.24        7.40      1.00 o
   8  -8  10        2.77        1.12      2.01 o
   9  -8  10        0.66       -0.02      0.87 o
  10  -8  10        2.98        3.36      1.88 o
  -6  -7  10        0.56        1.29      1.20 o
  -5  -7  10        0.09       -0.14      0.82 o
  -4  -7  10       21.82       24.03      1.47 o
  -3  -7  10        0.09       -0.61      0.61 o
  -2  -7  10        5.67        6.00      0.75 o
  -1  -7  10        3.83        3.68      0.89 o
   0  -7  10        0.67        0.52      0.45 o
   1  -7  10       28.83       29.80      1.07 o
   2  -7  10        0.07        0.78      0.47 o
   3  -7  10        0.00        0.02      0.44 o
   4  -7  10       18.39       15.95      1.10 o
   5  -7  10        0.02       -0.41      0.51 o
   6  -7  10        0.38       -0.14      0.55 o
   7  -7  10        0.07        0.54      1.56 o
   8  -7  10        1.38        1.33      0.97 o
   9  -7  10        1.09       -0.15      0.92 o
  10  -7  10        0.18        0.21      0.96 o
  -7  -6  10        0.00        0.75      0.88 o
  -6  -6  10        6.07        6.48      1.15 o
  -5  -6  10       14.56       14.62      1.22 o
  -4  -6  10        0.80        1.10      0.61 o
  -3  -6  10       32.58       32.05      1.32 o
  -2  -6  10       14.51       17.51      0.81 o
  -1  -6  10        7.76        7.10      0.61 o
   0  -6  10       49.02       49.05      1.19 o
   1  -6  10       19.59       20.29      0.97 o
   2  -6  10       22.64       21.82      0.90 o
   3  -6  10        0.17       -0.17      0.72 o
   4  -6  10        5.86        4.63      0.73 o
   5  -6  10       18.72       15.89      0.87 o
   6  -6  10       12.73       13.96      1.91 o
   7  -6  10        5.37        4.27      1.03 o
   8  -6  10        0.49        1.62      0.93 o
   9  -6  10        0.73       -0.72      0.90 o
  10  -6  10        0.00       -0.05      0.91 o
  -8  -5  10        5.79        6.11      1.36 o
  -7  -5  10        2.07        3.37      1.40 o
  -6  -5  10        4.01        3.38      0.88 o
  -5  -5  10        0.04       -0.50      0.50 o
  -4  -5  10        0.06       -0.48      0.48 o
  -3  -5  10        7.26        5.09      0.57 o
  -2  -5  10       35.31       31.38      1.52 o
  -1  -5  10      162.81      160.99      3.39 o
   0  -5  10      394.89      398.97      6.16 o
   1  -5  10       75.94       77.02      1.84 o
   2  -5  10        4.14        3.21      0.54 o
   3  -5  10        2.05        1.25      0.61 o
   4  -5  10        1.96        1.89      0.56 o
   5  -5  10        0.63        0.08      0.55 o
   6  -5  10       11.35       12.09      0.96 o
   7  -5  10        0.49        0.72      0.77 o
   8  -5  10        0.89        1.01      0.96 o
   9  -5  10        0.13        0.47      0.91 o
  10  -5  10        2.97        2.99      1.20 o
  -8  -4  10        2.16        3.51      0.98 o
  -7  -4  10        0.19       -0.31      0.74 o
  -6  -4  10       20.43       21.75      1.21 o
  -5  -4  10        1.86        2.15      0.58 o
  -4  -4  10       13.23       10.38      1.49 o
  -3  -4  10       13.50       15.60      0.76 o
  -2  -4  10        0.04       -0.37      0.37 o
  -1  -4  10       50.03       49.65      1.16 o
   0  -4  10       99.70      104.51      1.91 o
   1  -4  10       38.42       36.88      1.07 o
   2  -4  10       83.74       83.27      2.11 o
   3  -4  10        0.04        0.39      0.44 o
   4  -4  10        0.46        0.32      0.47 o
   5  -4  10        4.08        6.77      0.73 o
   6  -4  10       14.56       12.37      1.13 o
   7  -4  10        0.53        1.63      0.79 o
   8  -4  10        0.19        0.18      0.78 o
   9  -4  10        0.72        1.24      1.18 o
  10  -4  10        1.21        0.84      0.89 o
  -9  -3  10        2.65        3.74      1.09 o
  -8  -3  10        2.10        5.33      0.82 o
  -7  -3  10        0.41       -0.28      0.56 o
  -6  -3  10       11.29        9.34      0.81 o
  -5  -3  10       51.67       51.29      1.51 o
  -4  -3  10        0.99        0.74      0.37 o
  -3  -3  10       18.99       16.22      0.64 o
  -2  -3  10       33.26       29.96      1.22 o
  -1  -3  10       13.45       11.69      0.54 o
   0  -3  10        6.97        6.88      0.50 o
   1  -3  10      200.49      203.63      3.06 o
   2  -3  10       68.25       61.91      1.36 o
   3  -3  10        0.24       -0.12      0.39 o
   4  -3  10        4.02        3.72      0.59 o
   5  -3  10        8.16        7.88      1.04 o
   6  -3  10        4.29        3.14      0.68 o
   7  -3  10        2.69        3.40      0.82 o
   8  -3  10        3.59        3.74      0.91 o
   9  -3  10       14.03       13.32      1.40 o
  10  -3  10        0.91        2.38      1.04 o
  -9  -2  10        4.49        8.22      1.43 o
  -8  -2  10        5.20        6.77      0.79 o
  -7  -2  10        9.24        9.91      0.82 o
  -6  -2  10       12.56       10.72      0.75 o
  -5  -2  10       49.10       44.22      1.13 o
  -4  -2  10       17.40       13.83      0.51 o
  -3  -2  10        1.68        2.24      0.31 o
  -2  -2  10       13.45       12.20      0.72 o
  -1  -2  10       81.34       79.09      1.98 o
   0  -2  10      168.34      163.51      2.40 o
   1  -2  10       37.94       36.86      0.80 o
   2  -2  10       49.10       47.82      1.12 o
   3  -2  10       20.16       21.02      0.80 o
   4  -2  10        9.59       11.78      0.78 o
   5  -2  10        0.45        0.63      0.50 o
   6  -2  10        1.08        0.74      0.73 o
   7  -2  10        4.86        3.78      0.88 o
   8  -2  10        7.99        9.84      1.27 o
   9  -2  10        5.47        5.88      1.37 o
 -10  -1  10       22.91       24.58      2.57 o
  -9  -1  10        0.09        0.86      0.61 o
  -8  -1  10        6.75        7.25      1.55 o
  -7  -1  10        0.10        0.49      0.41 o
  -6  -1  10       26.19       27.74      1.16 o
  -5  -1  10       12.22        9.64      0.71 o
  -4  -1  10        0.02        0.25      0.36 o
  -3  -1  10      132.08      117.21      2.31 o
  -2  -1  10       53.66       57.52      1.43 o
  -1  -1  10        0.56        1.36      0.46 o
   0  -1  10       10.74       14.08      0.81 o
   1  -1  10        9.67        9.43      0.74 o
   2  -1  10       11.46        8.75      0.47 o
   3  -1  10       14.71       15.15      0.66 o
   4  -1  10       11.15       10.12      0.74 o
   5  -1  10        0.11        0.16      0.49 o
   6  -1  10       15.58       17.56      1.07 o
   7  -1  10        2.70        1.48      0.76 o
   8  -1  10        0.25       -0.19      0.72 o
   9  -1  10        0.08       -0.05      0.80 o
 -10   0  10        2.97        3.14      1.03 o
  -9   0  10        0.81        0.92      0.98 o
  -8   0  10        3.15        2.65      0.82 o
  -7   0  10        0.11       -0.43      0.47 o
  -6   0  10       29.57       25.32      1.07 o
  -5   0  10        7.36        7.84      0.67 o
  -4   0  10        0.92       -0.21      0.33 o
  -3   0  10       30.28       29.56      1.09 o
  -2   0  10      105.16       96.34      2.13 o
  -1   0  10        5.82        4.12      0.50 o
   0   0  10        6.60        7.97      0.65 o
   1   0  10        0.31        0.00      0.47 o
   2   0  10       37.98       32.70      1.34 o
   3   0  10        8.66        7.28      0.49 o
   4   0  10        2.67        2.55      0.60 o
   5   0  10        3.27        2.51      0.63 o
   6   0  10       22.73       21.34      1.15 o
   7   0  10       13.69       15.84      1.26 o
   8   0  10        0.89        1.45      0.84 o
   9   0  10        0.08       -1.31      2.43 o
 -10   1  10        0.17        1.02      1.09 o
  -9   1  10        3.07        3.64      0.83 o
  -8   1  10       36.51       43.07      1.48 o
  -7   1  10       16.06       14.10      0.84 o
  -6   1  10       12.60       11.69      1.46 o
  -5   1  10       11.31       10.17      0.58 o
  -4   1  10       17.80       18.29      0.82 o
  -3   1  10       13.12       11.92      0.62 o
  -2   1  10        7.20        6.07      0.49 o
  -1   1  10       19.92       25.25      1.51 o
   0   1  10      115.80      113.76      2.46 o
   1   1  10       42.78       43.30      1.74 o
   2   1  10       13.74       15.41      0.96 o
   3   1  10        0.83        0.63      0.60 o
   4   1  10        0.25        0.91      0.42 o
   5   1  10        0.65        1.87      0.51 o
   6   1  10        5.57        5.96      0.70 o
   7   1  10        3.07        2.44      0.81 o
   8   1  10        0.51        1.61      0.75 o
 -10   2  10        0.21        1.35      0.86 o
  -9   2  10        0.24        1.03      0.59 o
  -8   2  10       21.09       24.01      1.19 o
  -7   2  10        8.19        7.16      0.63 o
  -6   2  10        8.43        8.33      0.56 o
  -5   2  10        4.56        3.42      0.38 o
  -4   2  10       66.93       66.04      1.20 o
  -3   2  10       16.04       15.90      1.33 o
  -2   2  10       21.34       20.16      0.75 o
  -1   2  10       82.22       78.64      1.81 o
   0   2  10        7.51        5.08      0.79 o
   1   2  10        8.89        9.44      0.63 o
   2   2  10        0.41        0.91      0.47 o
   3   2  10        3.11        4.08      0.63 o
   4   2  10        0.19        0.46      0.34 o
   5   2  10        0.03       -0.42      0.44 o
   6   2  10        0.00       -0.41      0.50 o
   7   2  10        1.80        2.09      0.73 o
 -10   3  10        0.31       -0.26      0.74 o
  -9   3  10        2.34        2.77      0.64 o
  -8   3  10       41.93       41.24      1.26 o
  -7   3  10        0.21       -0.14      0.36 o
  -6   3  10        2.12        3.16      0.45 o
  -5   3  10       11.81       10.18      0.50 o
  -4   3  10        9.05        9.33      0.80 o
  -3   3  10        1.05        1.25      0.90 o
  -2   3  10       12.02       11.27      0.56 o
  -1   3  10        6.81        4.87      0.51 o
   0   3  10       34.71       35.81      1.05 o
   1   3  10       77.95       82.22      2.13 o
   2   3  10       40.13       35.91      1.72 o
   3   3  10        0.03        0.46      0.55 o
   4   3  10        3.72        2.95      0.77 o
   5   3  10        0.68       -0.47      0.47 o
   6   3  10        1.67        2.23      0.65 o
   7   3  10        0.55        0.07      0.70 o
 -10   4  10        3.89        5.73      0.89 o
  -9   4  10        4.87        3.59      0.71 o
  -8   4  10       13.90       13.74      0.89 o
  -7   4  10        0.00       -0.44      0.51 o
  -6   4  10       12.95       14.76      0.73 o
  -5   4  10       11.04        8.98      1.05 o
  -4   4  10       34.71       29.24      2.97 o
  -3   4  10       28.08       27.60      1.93 o
  -2   4  10      210.63      203.06      4.82 o
  -1   4  10       35.63       36.82      1.20 o
   0   4  10        4.10        4.01      0.53 o
   1   4  10        0.73        0.30      0.90 o
   2   4  10        4.47        6.52      0.78 o
   3   4  10        0.08       -0.11      0.60 o
   4   4  10        2.40        3.24      0.81 o
   5   4  10        2.81        3.07      0.58 o
   6   4  10        0.41       -0.30      0.59 o
 -10   5  10        0.83        0.13      0.92 o
  -9   5  10        3.53        4.91      0.75 o
  -8   5  10       24.69       29.53      1.20 o
  -7   5  10        7.65        8.93      0.71 o
  -6   5  10       17.93       21.67      1.02 o
  -5   5  10        0.06       -0.44      1.15 o
  -4   5  10        0.39       -0.03      1.35 o
  -3   5  10        1.43        2.58      1.06 o
  -2   5  10       35.54       32.62      1.00 o
  -1   5  10        3.34        3.58      0.51 o
   0   5  10        1.91        3.12      0.74 o
   1   5  10        0.69        0.33      0.51 o
   2   5  10        0.80        0.71      0.61 o
   3   5  10        6.26        6.85      0.93 o
   4   5  10        0.15        0.89      0.78 o
   5   5  10        0.62        0.99      0.79 o
 -10   6  10        0.92        0.74      0.68 o
  -9   6  10        0.02       -0.11      0.59 o
  -8   6  10        5.10        5.59      1.09 o
  -7   6  10        1.44        3.09      1.26 o
  -6   6  10        3.30        2.53      0.59 o
  -5   6  10        1.39        0.19      0.88 o
  -4   6  10        7.64        7.53      1.38 o
  -3   6  10       12.46       12.20      3.22 o
  -2   6  10        2.05        1.66      0.40 o
  -1   6  10        0.28       -0.05      0.71 o
   0   6  10        2.77        2.20      0.57 o
   1   6  10        1.92        1.88      0.59 o
   2   6  10        1.34        0.38      0.76 o
   3   6  10        8.02        8.90      1.08 o
   4   6  10        4.76        6.93      1.30 o
  -9   7  10       21.10       24.23      1.66 o
  -8   7  10       13.45       14.67      2.51 o
  -7   7  10        9.98       12.15      0.99 o
  -6   7  10        0.18       -0.09      0.44 o
  -5   7  10        0.42        2.14      1.41 o
  -4   7  10        7.36        7.06      0.62 o
  -3   7  10       13.62       13.98      1.30 o
  -2   7  10       11.87       11.42      0.75 o
  -1   7  10        0.77        2.16      0.55 o
   0   7  10        0.24       -0.24      0.54 o
   1   7  10        0.03       -0.30      0.56 o
   2   7  10        2.73        2.29      0.91 o
   3   7  10        0.26       -0.27      0.74 o
  -9   8  10        0.30        1.48      1.69 o
  -8   8  10        5.06        2.09      1.26 o
  -7   8  10        2.83        1.51      1.39 o
  -6   8  10        3.05        4.37      0.82 o
  -5   8  10        0.01        0.20      0.47 o
  -4   8  10        0.50        1.25      0.52 o
  -3   8  10        1.23        1.16      0.59 o
  -2   8  10        0.41        0.23      0.63 o
  -1   8  10        2.82        4.82      0.70 o
   0   8  10        0.35        0.24      0.60 o
   1   8  10        3.33        3.12      0.99 o
  -7   9  10        1.02        0.40      0.64 o
  -6   9  10       41.02       43.35      1.88 o
  -5   9  10        0.44       -0.34      0.60 o
  -4   9  10        2.09        1.68      0.72 o
  -3   9  10        0.02       -0.58      0.58 o
  -2   9  10        0.75        1.03      0.75 o
  -1   9  10        0.01       -0.73      0.73 o
   0 -12  11        2.48        4.36      1.45 o
   1 -12  11        1.34        1.66      1.19 o
   2 -12  11        0.00       -0.09      0.88 o
   3 -12  11        2.53        0.56      1.13 o
   4 -12  11        1.91        0.91      1.07 o
   5 -12  11        0.30       -0.96      0.96 o
   6 -12  11        1.41        1.11      1.11 o
   7 -12  11        1.42        2.47      2.31 o
  -1 -11  11        3.48        3.96      2.32 o
   0 -11  11       18.89       22.00      2.03 o
   1 -11  11        4.24        3.15      1.20 o
   2 -11  11        0.32        0.94      0.85 o
   3 -11  11        0.46       -0.11      0.87 o
   4 -11  11        9.31        8.13      1.42 o
   5 -11  11        2.92        3.75      2.63 o
   6 -11  11        0.43       -0.20      1.19 o
   7 -11  11        0.12       -0.27      1.41 o
   8 -11  11        0.10       -0.33      0.96 o
  -3 -10  11       11.39       13.91      2.05 o
  -2 -10  11        0.33       -0.94      0.94 o
  -1 -10  11        4.88        4.56      1.32 o
   0 -10  11        2.10        2.28      1.08 o
   1 -10  11        5.36        6.27      1.07 o
   2 -10  11        7.95        7.14      1.04 o
   3 -10  11        1.51        1.83      1.61 o
   4 -10  11        1.01        1.03      0.95 o
   5 -10  11       13.11       16.41      1.32 o
   6 -10  11        9.61        9.30      1.16 o
   7 -10  11        0.06        0.78      0.87 o
   8 -10  11        2.09        1.48      1.13 o
   9 -10  11        1.63        2.63      1.24 o
  -4  -9  11        2.63        1.31      1.33 o
  -3  -9  11        0.00        0.17      0.98 o
  -2  -9  11        0.01        0.27      0.97 o
  -1  -9  11       27.52       29.21      2.04 o
   0  -9  11       11.04        9.08      1.37 o
   1  -9  11        5.52        4.71      0.90 o
   2  -9  11        0.74        0.72      0.82 o
   3  -9  11        2.96        3.48      0.80 o
   4  -9  11        2.68        3.57      0.82 o
   5  -9  11        1.50       -0.12      0.75 o
   6  -9  11        0.70       -0.07      0.73 o
   7  -9  11        0.41       -0.79      1.60 o
   8  -9  11        0.17       -0.82      0.94 o
   9  -9  11        3.12        5.07      1.38 o
  -5  -8  11       23.03       25.81      2.98 o
  -4  -8  11       16.59       16.70      1.73 o
  -3  -8  11        8.37        6.34      1.23 o
  -2  -8  11        1.87        1.52      0.98 o
  -1  -8  11        0.61       -0.11      0.84 o
   0  -8  11       34.15       33.86      2.02 o
   1  -8  11        4.71        4.24      0.83 o
   2  -8  11        2.91        3.02      0.72 o
   3  -8  11        6.21        7.89      0.92 o
   4  -8  11        1.89        0.73      0.69 o
   5  -8  11        5.79        5.23      0.92 o
   6  -8  11        1.55        0.56      0.74 o
   7  -8  11        0.52       -0.91      0.91 o
   8  -8  11        3.62        4.49      1.22 o
   9  -8  11        0.13       -0.94      0.95 o
  -6  -7  11        0.81        1.45      0.95 o
  -5  -7  11        0.06        0.69      0.80 o
  -4  -7  11        0.01        0.32      0.70 o
  -3  -7  11        0.73        0.85      0.69 o
  -2  -7  11        0.19       -0.15      0.54 o
  -1  -7  11        5.55        4.20      0.71 o
   0  -7  11       14.53       17.74      0.99 o
   1  -7  11       36.65       36.82      1.60 o
   2  -7  11       37.50       37.99      1.39 o
   3  -7  11        3.11        2.83      0.63 o
   4  -7  11        5.51        4.42      0.81 o
   5  -7  11        1.66       -0.43      0.60 o
   6  -7  11        0.11       -0.32      0.68 o
   7  -7  11        2.27        2.14      0.87 o
   8  -7  11        3.18        2.02      0.92 o
   9  -7  11        0.60        0.26      0.93 o
  -7  -6  11        3.64        4.03      1.21 o
  -6  -6  11        6.70        8.33      1.14 o
  -5  -6  11        8.39        9.56      1.30 o
  -4  -6  11        4.43        3.40      0.74 o
  -3  -6  11        5.56        6.79      0.77 o
  -2  -6  11        0.06       -0.53      0.53 o
  -1  -6  11       32.91       33.66      1.13 o
   0  -6  11        0.36        0.89      0.56 o
   1  -6  11       24.22       23.77      0.96 o
   2  -6  11       31.93       33.11      1.79 o
   3  -6  11        1.68        1.86      0.55 o
   4  -6  11        2.56        3.95      0.68 o
   5  -6  11        1.11        0.92      0.58 o
   6  -6  11        1.56        0.65      0.69 o
   7  -6  11        2.36        1.79      0.79 o
   8  -6  11        1.53        1.86      1.39 o
   9  -6  11        4.77        6.22      1.16 o
  10  -6  11        0.00       -1.28      1.28 o
  -7  -5  11        0.11        0.48      0.83 o
  -6  -5  11       10.82       13.78      1.22 o
  -5  -5  11       12.60       10.46      0.92 o
  -4  -5  11        3.06        3.80      0.67 o
  -3  -5  11       14.49       11.69      0.82 o
  -2  -5  11        4.35        4.87      0.58 o
  -1  -5  11       13.20       14.97      0.77 o
   0  -5  11        2.88        3.15      0.58 o
   1  -5  11       17.75       16.61      0.80 o
   2  -5  11        0.27        0.99      0.50 o
   3  -5  11       12.09       10.60      0.80 o
   4  -5  11        2.73        2.91      0.62 o
   5  -5  11        9.92       11.48      0.90 o
   6  -5  11        5.25        5.91      0.89 o
   7  -5  11        3.70        3.20      0.86 o
   8  -5  11        1.13        0.80      0.86 o
   9  -5  11        0.90        1.15      0.91 o
  -8  -4  11        0.61        0.85      0.95 o
  -7  -4  11        1.58        3.09      0.74 o
  -6  -4  11       14.94       13.44      1.29 o
  -5  -4  11       42.79       46.09      2.62 o
  -4  -4  11       18.37       16.29      0.92 o
  -3  -4  11        2.79        2.15      0.48 o
  -2  -4  11        3.11        3.71      0.52 o
  -1  -4  11       20.12       19.59      0.75 o
   0  -4  11       96.71       93.55      1.79 o
   1  -4  11        3.32        4.68      0.51 o
   2  -4  11        1.86        2.56      0.53 o
   3  -4  11       13.80       13.06      0.83 o
   4  -4  11        3.12        0.35      0.58 o
   5  -4  11        0.81        1.25      0.58 o
   6  -4  11        0.04       -0.43      0.57 o
   7  -4  11        0.80        0.81      0.71 o
   8  -4  11        2.39        3.30      1.01 o
   9  -4  11        0.71        0.42      0.89 o
  -8  -3  11        0.28        0.50      0.68 o
  -7  -3  11        0.22       -0.03      0.54 o
  -6  -3  11       17.88       17.10      0.99 o
  -5  -3  11        0.66        1.12      0.49 o
  -4  -3  11        3.52        3.98      0.41 o
  -3  -3  11       14.15       17.08      0.64 o
  -2  -3  11        0.00        0.01      0.29 o
  -1  -3  11       21.52       20.53      0.71 o
   0  -3  11       94.39       97.08      1.73 o
   1  -3  11        3.94        2.68      0.51 o
   2  -3  11        3.10        1.78      0.42 o
   3  -3  11        2.03        2.91      0.55 o
   4  -3  11       40.34       43.94      1.43 o
   5  -3  11        5.60        5.88      0.73 o
   6  -3  11        0.25        0.20      0.58 o
   7  -3  11        8.72       10.30      1.13 o
   8  -3  11       10.76       12.88      1.30 o
   9  -3  11        0.96        1.68      0.97 o
  -9  -2  11       19.63       20.20      2.29 o
  -8  -2  11        6.02        9.94      0.86 o
  -7  -2  11        4.99        5.37      0.68 o
  -6  -2  11        1.28        0.50      0.99 o
  -5  -2  11       19.53       18.14      1.27 o
  -4  -2  11        0.76       -0.39      0.39 o
  -3  -2  11       24.53       22.91      1.01 o
  -2  -2  11       15.92       15.94      0.84 o
  -1  -2  11        9.49        9.68      1.00 o
   0  -2  11       29.28       28.68      1.20 o
   1  -2  11       53.24       50.69      1.64 o
   2  -2  11       12.50        9.63      0.54 o
   3  -2  11        0.39        0.63      0.37 o
   4  -2  11        0.24       -0.31      0.45 o
   5  -2  11        2.87        1.27      0.57 o
   6  -2  11        2.53        2.88      0.70 o
   7  -2  11        3.86        2.69      0.82 o
   8  -2  11        1.25        2.41      0.95 o
   9  -2  11       13.43       14.16      1.42 o
  -9  -1  11       12.86       15.89      1.50 o
  -8  -1  11        1.86        2.12      0.78 o
  -7  -1  11        3.42        3.72      1.24 o
  -6  -1  11       54.09       55.73      2.23 o
  -5  -1  11       44.59       36.10      1.25 o
  -4  -1  11        0.57        0.68      0.42 o
  -3  -1  11       19.00       17.56      1.12 o
  -2  -1  11       16.16       14.45      0.94 o
  -1  -1  11        6.79        8.32      0.70 o
   0  -1  11       34.47       34.46      1.27 o
   1  -1  11       12.21       13.91      0.89 o
   2  -1  11       33.21       38.63      1.47 o
   3  -1  11       10.04        9.46      0.54 o
   4  -1  11        0.43        0.81      0.47 o
   5  -1  11        0.87        1.36      0.57 o
   6  -1  11        7.08        9.17      0.90 o
   7  -1  11        0.58        0.70      0.76 o
   8  -1  11        1.39        1.39      0.88 o
  -9   0  11        0.11       -0.74      0.74 o
  -8   0  11        0.00       -0.11      0.63 o
  -7   0  11        1.12        1.98      0.56 o
  -6   0  11        0.07       -0.17      0.44 o
  -5   0  11        3.86        5.61      0.65 o
  -4   0  11        5.96        3.74      0.46 o
  -3   0  11      206.90      197.82      3.43 o
  -2   0  11        7.22        6.30      0.61 o
  -1   0  11       12.73       12.16      0.74 o
   0   0  11        0.52        1.34      0.48 o
   1   0  11        1.58        1.15      0.83 o
   2   0  11        0.00       -0.51      0.51 o
   3   0  11        3.37        2.54      0.80 o
   4   0  11        0.17       -0.12      0.42 o
   5   0  11        0.88        1.54      0.57 o
   6   0  11        0.63        0.64      0.62 o
   7   0  11        1.47        0.99      0.80 o
   8   0  11        0.08       -0.02      0.81 o
  -9   1  11       18.21       20.25      1.54 o
  -8   1  11        1.14        1.93      0.60 o
  -7   1  11        0.92        1.93      0.53 o
  -6   1  11        7.54        6.84      0.98 o
  -5   1  11       10.52       10.74      0.61 o
  -4   1  11        0.07        0.06      0.37 o
  -3   1  11        4.47        5.59      0.54 o
  -2   1  11        2.20        2.09      0.43 o
  -1   1  11        0.00        0.54      0.40 o
   0   1  11        5.25        5.07      0.71 o
   1   1  11        0.09        0.14      0.50 o
   2   1  11        0.04       -0.67      0.67 o
   3   1  11        5.30        4.76      0.78 o
   4   1  11        0.68        0.59      0.42 o
   5   1  11        0.37        0.32      0.50 o
   6   1  11        2.65        1.18      1.00 o
   7   1  11        0.20        0.66      1.12 o
 -10   2  11        4.31        5.43      1.08 o
  -9   2  11        9.29        7.69      1.06 o
  -8   2  11       17.81       21.02      2.06 o
  -7   2  11        4.45        3.81      0.58 o
  -6   2  11        1.51        1.28      0.44 o
  -5   2  11       38.57       35.71      0.97 o
  -4   2  11        8.42        7.50      0.45 o
  -3   2  11        4.96        6.59      0.91 o
  -2   2  11        2.57        1.92      0.60 o
  -1   2  11       17.39       17.09      1.50 o
   0   2  11       64.33       64.69      2.50 o
   1   2  11        0.02        0.27      0.54 o
   2   2  11        7.76        7.00      0.83 o
   3   2  11        5.33        6.15      0.72 o
   4   2  11        0.04        0.01      0.55 o
   5   2  11        0.68        1.67      0.46 o
   6   2  11        4.17        4.03      0.76 o
   7   2  11        0.00        0.83      0.88 o
 -10   3  11        6.26        5.54      1.09 o
  -9   3  11        2.12        1.28      0.62 o
  -8   3  11       15.37       20.51      1.00 o
  -7   3  11        5.62        8.64      0.61 o
  -6   3  11        3.42        2.86      0.40 o
  -5   3  11        0.32       -0.05      0.27 o
  -4   3  11        7.66        9.25      0.81 o
  -3   3  11        0.10       -0.15      0.77 o
  -2   3  11        7.52        7.72      0.52 o
  -1   3  11       93.50       96.42      2.19 o
   0   3  11      123.87      115.57      4.25 o
   1   3  11        0.08        0.63      0.46 o
   2   3  11        2.23        0.58      0.51 o
   3   3  11        0.02       -0.49      0.49 o
   4   3  11        0.28       -0.18      0.53 o
   5   3  11        0.01       -0.68      0.68 o
   6   3  11        0.52       -0.29      0.51 o
  -9   4  11        3.45        4.12      0.69 o
  -8   4  11        2.93        3.12      0.54 o
  -7   4  11        0.23        0.02      0.38 o
  -6   4  11        1.82        1.17      0.44 o
  -5   4  11        8.18        8.30      2.94 o
  -4   4  11        0.14       -0.74      0.74 o
  -3   4  11        3.77        2.92      1.06 o
  -2   4  11        4.52        3.47      0.57 o
  -1   4  11        5.23        5.80      0.71 o
   0   4  11       17.98       17.13      0.81 o
   1   4  11        0.55        0.51      0.52 o
   2   4  11        5.53        4.83      0.78 o
   3   4  11        0.23        0.25      1.17 o
   4   4  11        1.02        1.30      0.79 o
   5   4  11        2.14        2.40      0.93 o
  -9   5  11        0.98        0.18      1.00 o
  -8   5  11        2.42        1.96      2.13 o
  -7   5  11       45.83       49.61      8.25 o
  -6   5  11        0.25       -0.32      0.32 o
  -5   5  11        6.73       11.64      1.58 o
  -4   5  11        2.01        0.28      0.90 o
  -3   5  11        3.12        3.14      1.71 o
  -2   5  11        1.96        1.37      0.50 o
  -1   5  11        0.39       -0.06      0.40 o
   0   5  11        9.10        9.30      0.74 o
   1   5  11        3.57        2.85      0.86 o
   2   5  11        1.19        1.55      0.70 o
   3   5  11        4.38        5.94      0.94 o
   4   5  11        0.06       -0.02      0.72 o
  -9   6  11        4.62        5.36      1.02 o
  -8   6  11        3.08        1.71      0.75 o
  -7   6  11        4.39        2.69      2.01 o
  -6   6  11        0.73       -0.04      1.39 o
  -5   6  11        5.55        4.39      1.26 o
  -4   6  11        4.35        4.37      1.28 o
  -3   6  11        0.02       -0.16      0.96 o
  -2   6  11        0.61        0.70      0.53 o
  -1   6  11        0.00        0.41      0.46 o
   0   6  11        0.47        0.85      0.53 o
   1   6  11        2.61        2.76      0.73 o
   2   6  11        3.16        3.12      0.82 o
   3   6  11        3.74        2.48      0.87 o
  -8   7  11        1.98        2.91      1.82 o
  -7   7  11        4.39        4.61      0.77 o
  -6   7  11        0.08        1.91      1.57 o
  -5   7  11       15.23       14.64      1.91 o
  -4   7  11        4.24        7.50      1.97 o
  -3   7  11        9.75       16.73      1.89 o
  -2   7  11        0.85        1.99      0.68 o
  -1   7  11        1.68        1.74      0.54 o
   0   7  11        0.81        0.52      0.65 o
   1   7  11        0.49        1.19      1.10 o
  -7   8  11        1.78        1.47      0.57 o
  -6   8  11        0.24       -0.96      1.51 o
  -5   8  11        0.00       -1.31      1.31 o
  -4   8  11        0.56        0.03      1.13 o
  -3   8  11        8.31        8.37      1.58 o
  -2   8  11        0.50        0.74      1.04 o
  -1   8  11        2.23        2.64      1.14 o
   0   8  11        0.21       -0.93      0.93 o
   2 -12  12        0.02       -0.34      0.85 o
   3 -12  12        2.78        1.92      1.09 o
   4 -12  12        0.03        0.09      1.81 o
   5 -12  12        0.00        0.84      1.14 o
   0 -11  12        0.15        3.39      1.31 o
   1 -11  12        1.00        0.92      1.11 o
   2 -11  12        0.41       -0.66      0.75 o
   3 -11  12        3.96        3.22      1.23 o
   4 -11  12        1.51        0.35      2.57 o
   5 -11  12        0.48        0.59      1.20 o
   6 -11  12        0.07        0.23      1.00 o
   7 -11  12        4.83        5.09      1.13 o
  -2 -10  12        0.51        0.87      1.11 o
  -1 -10  12        1.75        0.28      1.47 o
   0 -10  12        8.84        7.62      1.45 o
   1 -10  12        1.09        2.70      1.11 o
   2 -10  12        3.23        3.37      0.94 o
   3 -10  12        0.09        0.20      0.93 o
   4 -10  12        1.85        2.62      1.12 o
   5 -10  12        3.12        2.37      0.89 o
   6 -10  12        1.60        2.75      0.95 o
   7 -10  12        0.00       -0.82      0.82 o
   8 -10  12        2.51        0.51      1.01 o
  -3  -9  12        6.27        6.29      1.38 o
  -2  -9  12        0.23        0.15      0.96 o
  -1  -9  12        8.19        8.24      2.62 o
   0  -9  12        0.75        1.23      0.89 o
   1  -9  12        2.47        2.38      1.04 o
   2  -9  12        0.28       -0.16      0.65 o
   3  -9  12        2.59        3.65      0.84 o
   4  -9  12        3.00        3.53      0.86 o
   5  -9  12        6.88        5.82      1.03 o
   6  -9  12        5.40        3.90      0.98 o
   7  -9  12        0.04       -0.48      0.92 o
   8  -9  12        0.51        1.66      0.99 o
  -4  -8  12        0.47        1.05      1.01 o
  -3  -8  12        0.33        0.35      0.90 o
  -2  -8  12        4.71        5.08      1.13 o
  -1  -8  12        3.97        3.16      1.02 o
   0  -8  12        1.44        1.90      0.90 o
   1  -8  12        0.58        0.87      0.90 o
   2  -8  12        5.02        6.40      0.91 o
   3  -8  12        6.77        6.93      0.95 o
   4  -8  12        9.42       10.76      1.07 o
   5  -8  12        1.29        0.36      0.72 o
   6  -8  12        0.36       -0.48      0.73 o
   7  -8  12        5.15        5.28      1.09 o
   8  -8  12        1.60        2.66      1.04 o
  -5  -7  12        0.08       -0.63      0.87 o
  -4  -7  12        0.00       -0.82      0.82 o
  -3  -7  12        0.02        0.11      1.04 o
  -2  -7  12        0.09       -0.39      0.65 o
  -1  -7  12        0.23       -0.57      0.57 o
   0  -7  12       37.55       36.17      1.39 o
   1  -7  12       14.06       12.18      0.83 o
   2  -7  12        1.58        2.03      0.64 o
   3  -7  12        5.82        6.50      0.80 o
   4  -7  12        0.54        0.17      0.66 o
   5  -7  12        0.17       -0.59      0.59 o
   6  -7  12        5.48        3.83      1.06 o
   7  -7  12        0.77        1.37      0.83 o
   8  -7  12       18.30       20.64      1.59 o
   9  -7  12        2.12        1.53      1.03 o
  -6  -6  12        2.71        3.71      0.99 o
  -5  -6  12        0.09       -0.71      0.72 o
  -4  -6  12        2.29        1.88      0.94 o
  -3  -6  12        3.47        4.15      0.72 o
  -2  -6  12        0.23       -0.50      0.52 o
  -1  -6  12        0.03        0.03      0.48 o
   0  -6  12       14.87       13.80      1.28 o
   1  -6  12       51.66       53.88      1.47 o
   2  -6  12       77.23       82.82      2.11 o
   3  -6  12        1.79        1.71      0.61 o
   4  -6  12        0.08        0.56      0.58 o
   5  -6  12        0.10        0.12      0.63 o
   6  -6  12        0.11       -0.12      0.66 o
   7  -6  12        0.90       -0.40      0.80 o
   8  -6  12        0.09        2.07      0.98 o
   9  -6  12        1.22        1.80      1.01 o
  -7  -5  12        5.66        6.90      1.20 o
  -6  -5  12       15.47       21.50      1.43 o
  -5  -5  12        7.22        6.57      0.93 o
  -4  -5  12        1.18        1.79      0.71 o
  -3  -5  12        0.68       -0.09      0.47 o
  -2  -5  12        8.47        9.79      0.72 o
  -1  -5  12        0.25       -0.46      0.46 o
   0  -5  12        0.25        0.01      0.50 o
   1  -5  12        1.61        2.20      0.59 o
   2  -5  12       30.13       31.65      1.26 o
   3  -5  12        3.71        4.55      0.71 o
   4  -5  12        0.68        0.77      0.55 o
   5  -5  12        1.57        0.54      0.58 o
   6  -5  12        0.25       -0.57      0.77 o
   7  -5  12        6.86        8.76      1.11 o
   8  -5  12        1.42        1.47      0.92 o
   9  -5  12        0.00        0.90      0.95 o
  -7  -4  12       10.65       13.43      1.38 o
  -6  -4  12        3.71        4.56      0.74 o
  -5  -4  12        0.00        0.78      0.54 o
  -4  -4  12        0.91        0.55      0.51 o
  -3  -4  12        0.51       -0.40      0.40 o
  -2  -4  12        3.56        3.76      0.52 o
  -1  -4  12        4.67        4.33      0.64 o
   0  -4  12       13.33       14.08      0.79 o
   1  -4  12        2.44        2.66      0.55 o
   2  -4  12        0.45        0.52      0.49 o
   3  -4  12       26.47       23.31      1.07 o
   4  -4  12        0.69        1.43      0.57 o
   5  -4  12        2.76        2.20      0.64 o
   6  -4  12        0.10        0.17      0.59 o
   7  -4  12        3.03        3.07      0.92 o
   8  -4  12        9.20       14.21      1.38 o
  -8  -3  12        0.92        1.63      0.71 o
  -7  -3  12        6.56        9.51      0.77 o
  -6  -3  12       10.52       10.60      1.03 o
  -5  -3  12       10.41       10.31      1.00 o
  -4  -3  12        0.08       -0.46      0.46 o
  -3  -3  12        0.19        0.53      0.51 o
  -2  -3  12        0.03        0.20      0.49 o
  -1  -3  12       29.50       32.40      1.37 o
   0  -3  12       18.72       18.38      1.24 o
   1  -3  12        0.74        0.74      0.34 o
   2  -3  12        0.05       -0.09      0.31 o
   3  -3  12       12.81       12.53      0.81 o
   4  -3  12        6.95        7.53      0.74 o
   5  -3  12        1.51        1.19      0.57 o
   6  -3  12        0.09       -0.56      0.57 o
   7  -3  12        1.22        0.91      0.81 o
   8  -3  12        6.32        6.38      1.29 o
  -8  -2  12        1.83        1.30      1.51 o
  -7  -2  12        1.91        1.83      0.90 o
  -6  -2  12        0.13        0.18      0.63 o
  -5  -2  12       20.86       19.61      1.26 o
  -4  -2  12        1.01        0.46      0.45 o
  -3  -2  12        0.20        0.54      0.50 o
  -2  -2  12       11.91       10.99      0.92 o
  -1  -2  12       56.00       51.47      2.02 o
   0  -2  12       35.22       38.97      1.46 o
   1  -2  12       12.86       13.44      0.95 o
   2  -2  12        2.73        4.01      0.72 o
   3  -2  12        0.45        1.33      0.38 o
   4  -2  12        6.81        7.95      0.73 o
   5  -2  12        7.02        7.01      0.77 o
   6  -2  12        6.13        8.09      1.00 o
   7  -2  12        4.09        4.41      0.98 o
   8  -2  12        3.67        6.12      1.08 o
  -8  -1  12        0.78        0.65      0.79 o
  -7  -1  12        0.37        1.14      0.69 o
  -6  -1  12        4.71        6.27      0.73 o
  -5  -1  12        2.19        2.03      0.52 o
  -4  -1  12        2.98        3.25      0.55 o
  -3  -1  12       16.21       14.89      0.84 o
  -2  -1  12        0.35        0.01      0.48 o
  -1  -1  12       15.31       14.58      0.90 o
   0  -1  12        9.46        9.06      0.93 o
   1  -1  12        9.88       10.66      0.89 o
   2  -1  12        0.24        0.10      0.61 o
   3  -1  12        9.15       13.17      1.05 o
   4  -1  12        0.60        0.54      0.46 o
   5  -1  12        0.29        0.02      0.52 o
   6  -1  12        0.00       -0.15      0.66 o
   7  -1  12        0.91        0.96      0.98 o
  -9   0  12        0.02        0.21      0.85 o
  -8   0  12        0.16       -0.15      0.78 o
  -7   0  12        0.27        0.37      0.51 o
  -6   0  12       16.91       16.36      0.92 o
  -5   0  12       11.02        8.23      0.64 o
  -4   0  12        9.28        7.84      0.58 o
  -3   0  12        0.54        0.40      0.45 o
  -2   0  12        0.52        0.12      0.58 o
  -1   0  12        3.37        4.71      0.67 o
   0   0  12        0.01       -0.37      0.45 o
   1   0  12        0.02        0.66      0.54 o
   2   0  12        0.35        0.15      0.56 o
   3   0  12        4.90        4.60      0.82 o
   4   0  12        2.66        1.38      0.78 o
   5   0  12        0.53        0.54      0.52 o
   6   0  12        0.06       -0.57      0.57 o
   7   0  12        1.89        3.21      0.89 o
  -9   1  12       26.21       30.64      2.23 o
  -8   1  12        8.65        8.36      0.88 o
  -7   1  12        0.83        0.75      0.51 o
  -6   1  12        2.62        3.47      0.54 o
  -5   1  12        2.06        2.47      0.44 o
  -4   1  12        0.24       -0.12      0.39 o
  -3   1  12        2.43        1.66      0.43 o
  -2   1  12        2.19        1.23      0.45 o
  -1   1  12        0.74        0.69      0.47 o
   0   1  12        0.05       -0.46      0.46 o
   1   1  12       50.30       47.51      1.65 o
   2   1  12       12.75       12.78      1.01 o
   3   1  12        9.92       10.90      1.24 o
   4   1  12        0.93        0.84      0.77 o
   5   1  12        3.77        4.63      1.26 o
   6   1  12        0.07       -0.07      0.65 o
  -9   2  12       10.88       11.44      1.22 o
  -8   2  12        2.49        2.22      0.63 o
  -7   2  12        7.10        8.37      0.71 o
  -6   2  12       13.37       15.84      0.95 o
  -5   2  12        0.03       -0.09      0.33 o
  -4   2  12        6.53        9.46      0.54 o
  -3   2  12        1.96        1.83      0.41 o
  -2   2  12        6.88        6.37      0.62 o
  -1   2  12        0.00       -0.43      0.43 o
   0   2  12        1.17        1.93      0.59 o
   1   2  12       35.76       39.53      1.55 o
   2   2  12        3.19        3.41      0.77 o
   3   2  12        0.92        1.62      0.71 o
   4   2  12        3.49        2.79      0.87 o
   5   2  12        3.94        3.99      0.96 o
   6   2  12        3.27        5.97      1.14 o
  -9   3  12        2.12        0.83      1.08 o
  -8   3  12        0.88        1.28      0.56 o
  -7   3  12        3.55        4.00      1.19 o
  -6   3  12        0.09       -0.50      0.86 o
  -5   3  12        0.00        0.26      0.37 o
  -4   3  12       15.72       16.27      2.46 o
  -3   3  12        0.00       -0.41      0.41 o
  -2   3  12       31.15       33.29      1.46 o
  -1   3  12       31.49       38.17      2.28 o
   0   3  12       14.56       14.74      1.59 o
   1   3  12        1.21        1.64      0.66 o
   2   3  12        0.05        0.18      0.63 o
   3   3  12        3.19        3.73      1.22 o
   4   3  12        0.18        0.64      0.65 o
   5   3  12        3.44        5.32      0.88 o
  -8   4  12        3.73        2.35      0.69 o
  -7   4  12       18.35       24.92      1.14 o
  -6   4  12        8.93       10.24      0.67 o
  -5   4  12       26.74       25.01      2.09 o
  -4   4  12        0.74        0.27      1.33 o
  -3   4  12        0.01       -0.27      0.99 o
  -2   4  12        5.64        6.19      0.91 o
  -1   4  12        0.95        1.88      0.52 o
   0   4  12        5.86        4.96      0.84 o
   1   4  12        1.96        2.77      0.58 o
   2   4  12        0.88        0.25      0.54 o
   3   4  12        3.95        3.49      0.75 o
   4   4  12        0.11       -0.48      0.65 o
  -8   5  12        0.06       -0.48      0.48 o
  -7   5  12        6.27        6.13      1.26 o
  -6   5  12        0.29        0.82      1.58 o
  -5   5  12       14.61       17.29      1.95 o
  -4   5  12        0.14       -0.37      0.99 o
  -3   5  12        0.04       -0.29      0.95 o
  -2   5  12        0.07        0.91      0.52 o
  -1   5  12        0.35        0.29      0.66 o
   0   5  12        2.79        5.49      0.62 o
   1   5  12        4.47        5.26      0.68 o
   2   5  12        0.66        1.48      0.84 o
   3   5  12        2.39        4.49      0.89 o
  -7   6  12        0.69       -1.41      1.41 o
  -6   6  12        1.18        0.24      1.51 o
  -5   6  12        0.21       -1.02      1.02 o
  -4   6  12        0.66        0.57      1.51 o
  -3   6  12        0.65        0.71      1.16 o
  -2   6  12        1.22        0.65      0.58 o
  -1   6  12        1.83        1.32      0.77 o
   0   6  12        0.57       -0.12      0.55 o
   1   6  12        2.23        2.26      0.76 o
  -6   7  12        0.01        0.22      1.63 o
  -5   7  12        0.61        0.23      1.20 o
  -4   7  12       23.66       26.51      3.40 o
  -3   7  12        0.01       -0.21      1.16 o
  -2   7  12        0.38        0.12      1.10 o
  -1   7  12        0.08        0.04      0.90 o
   2 -11  13        0.07       -0.64      1.14 o
   3 -11  13        0.31        1.67      0.89 o
   4 -11  13        0.00        0.05      1.02 o
   5 -11  13        0.49       -1.00      1.00 o
  -1 -10  13        0.14        1.03      1.08 o
   0 -10  13        0.68        0.17      1.03 o
   1 -10  13        3.98        3.89      1.16 o
   2 -10  13        1.47        1.45      0.92 o
   3 -10  13        2.75        1.28      1.42 o
   4 -10  13        1.58        0.84      1.04 o
   5 -10  13        0.34        1.16      1.06 o
   6 -10  13        0.66       -0.11      0.85 o
  -2  -9  13        3.04        5.53      1.31 o
  -1  -9  13        0.65        0.95      1.00 o
   0  -9  13        0.98        1.08      0.98 o
   1  -9  13        0.11        1.70      1.42 o
   2  -9  13        2.63        2.78      0.83 o
   3  -9  13        0.83        0.96      0.99 o
   4  -9  13        3.34        3.52      0.91 o
   5  -9  13        1.09        0.99      1.08 o
   6  -9  13        1.04        1.79      0.94 o
   7  -9  13        5.74        8.30      1.39 o
  -3  -8  13        0.06        0.13      0.96 o
  -2  -8  13        1.74        1.06      1.91 o
  -1  -8  13        0.05        0.86      0.91 o
   0  -8  13        3.44        4.01      2.33 o
   1  -8  13        0.03       -0.74      0.79 o
   2  -8  13        2.43        1.86      0.68 o
   3  -8  13        3.26        2.11      0.81 o
   4  -8  13        3.15        3.77      1.53 o
   5  -8  13        3.45        3.41      0.89 o
   6  -8  13        3.48        3.03      0.96 o
   7  -8  13        0.01        0.95      0.90 o
  -4  -7  13       10.98       13.42      1.72 o
  -3  -7  13        0.05       -0.76      0.76 o
  -2  -7  13        5.29        5.43      1.49 o
  -1  -7  13        0.07        1.06      0.71 o
   0  -7  13        0.02       -0.60      0.60 o
   1  -7  13        0.65        0.33      0.59 o
   2  -7  13        3.52        3.48      0.66 o
   3  -7  13       39.15       47.40      1.94 o
   4  -7  13       18.32       20.99      1.40 o
   5  -7  13        0.43        0.88      1.02 o
   6  -7  13        1.89        2.17      0.84 o
   7  -7  13        3.89        5.23      1.06 o
   8  -7  13        0.01       -0.39      1.81 o
  -5  -6  13        0.01        1.01      0.81 o
  -4  -6  13        0.20        1.45      0.67 o
  -3  -6  13        0.65        0.23      0.59 o
  -2  -6  13        1.41        3.58      0.67 o
  -1  -6  13        1.44        1.13      0.61 o
   0  -6  13        0.58        0.01      0.56 o
   1  -6  13        0.49       -0.54      0.54 o
   2  -6  13       21.07       24.12      1.04 o
   3  -6  13        0.91        1.41      0.66 o
   4  -6  13        0.35        0.93      0.64 o
   5  -6  13        0.08       -0.10      0.68 o
   6  -6  13        0.00        0.24      0.74 o
   7  -6  13        5.49        7.65      1.17 o
   8  -6  13        6.42        9.08      1.83 o
  -6  -5  13        0.51        1.11      0.85 o
  -5  -5  13        3.75        4.44      0.77 o
  -4  -5  13       11.95       11.08      0.91 o
  -3  -5  13        8.43        8.28      0.73 o
  -2  -5  13       18.45       20.63      1.23 o
  -1  -5  13        0.00        0.17      0.50 o
   0  -5  13        2.49        2.21      0.60 o
   1  -5  13        0.09       -0.51      0.51 o
   2  -5  13       49.65       52.94      1.42 o
   3  -5  13        0.71        1.61      0.62 o
   4  -5  13        3.37        2.28      0.65 o
   5  -5  13        5.60        7.64      1.05 o
   6  -5  13        1.61        0.77      0.77 o
   7  -5  13        1.07        0.27      0.85 o
   8  -5  13        0.23        1.48      0.89 o
  -6  -4  13        4.99        6.43      1.18 o
  -5  -4  13       10.64       11.53      1.15 o
  -4  -4  13        6.64        9.34      0.97 o
  -3  -4  13        1.76        2.89      0.66 o
  -2  -4  13        8.56       10.68      0.87 o
  -1  -4  13        0.31       -0.36      0.36 o
   0  -4  13        0.95        0.54      0.36 o
   1  -4  13        5.97        6.13      0.64 o
   2  -4  13       23.77       21.75      1.03 o
   3  -4  13        0.12        1.18      0.55 o
   4  -4  13        0.65        1.05      0.57 o
   5  -4  13        0.01       -0.02      0.56 o
   6  -4  13        1.39        1.67      0.78 o
   7  -4  13        0.02        0.52      0.83 o
  -7  -3  13        8.96       11.72      1.41 o
  -6  -3  13        0.05        0.59      0.75 o
  -5  -3  13        0.89        0.83      0.73 o
  -4  -3  13        0.78        0.46      0.57 o
  -3  -3  13        0.31       -0.08      0.52 o
  -2  -3  13       11.78       12.58      1.00 o
  -1  -3  13       10.46       11.04      1.17 o
   0  -3  13        9.68       11.25      0.95 o
   1  -3  13        9.64        7.79      0.88 o
   2  -3  13       14.76       17.09      1.17 o
   3  -3  13        1.91        2.09      0.74 o
   4  -3  13        0.02       -0.47      0.47 o
   5  -3  13        0.55        0.36      0.59 o
   6  -3  13        4.01        5.63      0.84 o
   7  -3  13        8.98       13.76      1.31 o
  -7  -2  13        0.26       -0.58      0.78 o
  -6  -2  13        4.45        6.84      0.96 o
  -5  -2  13        1.15        0.92      0.59 o
  -4  -2  13       18.96       20.03      0.95 o
  -3  -2  13        2.69        0.37      0.53 o
  -2  -2  13        1.25        0.66      0.59 o
  -1  -2  13       13.94       13.43      0.96 o
   0  -2  13        0.34        1.47      0.62 o
   1  -2  13        3.94        4.59      0.75 o
   2  -2  13        0.30        0.62      0.65 o
   3  -2  13        0.56        0.37      0.85 o
   4  -2  13        2.32        2.60      0.63 o
   5  -2  13        2.63        1.55      0.76 o
   6  -2  13        0.58        0.44      0.64 o
   7  -2  13        1.68        2.84      0.90 o
  -7  -1  13       20.24       25.75      2.47 o
  -6  -1  13        0.00        0.37      0.55 o
  -5  -1  13        2.38        2.71      0.56 o
  -4  -1  13        0.41        0.57      0.47 o
  -3  -1  13        2.59        2.27      0.62 o
  -2  -1  13       11.46       11.28      0.88 o
  -1  -1  13       11.00       12.19      0.91 o
   0  -1  13        0.38        0.14      0.56 o
   1  -1  13        1.94        2.41      0.68 o
   2  -1  13        0.60        0.75      0.61 o
   3  -1  13        2.31        2.71      0.76 o
   4  -1  13       10.93       14.67      1.46 o
   5  -1  13       10.79       13.69      1.30 o
   6  -1  13        0.00        0.17      0.62 o
  -8   0  13        8.84        7.37      1.18 o
  -7   0  13        6.98        8.58      1.13 o
  -6   0  13        9.64       11.30      0.85 o
  -5   0  13        2.30        4.69      0.59 o
  -4   0  13        2.67        3.29      0.51 o
  -3   0  13        0.07        0.58      0.49 o
  -2   0  13        0.06       -0.24      0.47 o
  -1   0  13        8.43       10.50      1.08 o
   0   0  13       10.13       11.34      1.07 o
   1   0  13        0.07        0.29      0.58 o
   2   0  13        2.15        4.12      1.25 o
   3   0  13        5.45        4.91      0.88 o
   4   0  13        0.64       -0.23      1.80 o
   5   0  13        5.93        7.58      1.16 o
   6   0  13        2.00        3.30      0.61 o
  -8   1  13        4.05        4.83      0.84 o
  -7   1  13        1.21        1.64      0.61 o
  -6   1  13        2.88        2.88      0.85 o
  -5   1  13        1.03        0.61      0.42 o
  -4   1  13        5.81        6.63      0.63 o
  -3   1  13        1.91        2.56      0.54 o
  -2   1  13        4.19        4.20      0.61 o
  -1   1  13        3.74        4.18      0.62 o
   0   1  13        4.50        3.53      0.66 o
   1   1  13        5.01        4.53      0.75 o
   2   1  13       12.28       13.56      1.59 o
   3   1  13        0.60        1.48      0.76 o
   4   1  13        4.82        3.60      0.94 o
   5   1  13        0.94        0.62      1.45 o
  -8   2  13        0.65        1.76      0.63 o
  -7   2  13        0.74        1.49      0.54 o
  -6   2  13       13.94       16.94      1.05 o
  -5   2  13        5.78        4.33      1.02 o
  -4   2  13        0.06       -0.39      0.39 o
  -3   2  13        1.22        0.04      0.59 o
  -2   2  13        7.00        7.97      0.66 o
  -1   2  13       10.82        9.74      1.23 o
   0   2  13       15.59       17.56      1.02 o
   1   2  13        8.92        8.67      0.88 o
   2   2  13        3.86        3.48      0.80 o
   3   2  13        0.01       -0.22      0.67 o
   4   2  13        4.39        4.00      0.98 o
  -7   3  13        1.17        1.41      0.63 o
  -6   3  13        3.93        4.40      0.64 o
  -5   3  13        0.82        1.50      0.53 o
  -4   3  13       17.00       20.25      2.77 o
  -3   3  13        5.12        5.99      0.77 o
  -2   3  13        3.58        3.92      1.36 o
  -1   3  13       14.40       13.79      1.82 o
   0   3  13        0.28       -0.17      0.98 o
   1   3  13        0.01       -0.37      0.79 o
   2   3  13        0.01        1.05      0.69 o
   3   3  13        0.03        0.64      0.73 o
  -7   4  13       15.64       14.49      0.94 o
  -6   4  13       13.78       15.59      1.19 o
  -5   4  13        8.49       11.13      2.50 o
  -4   4  13        1.03        1.43      1.75 o
  -3   4  13        1.48       -0.43      1.51 o
  -2   4  13        4.93        5.39      1.07 o
  -1   4  13        3.20        3.22      0.84 o
   0   4  13        7.91        7.56      0.95 o
   1   4  13        2.01        0.38      0.82 o
   2   4  13        1.07        0.79      0.99 o
  -6   5  13        0.05        0.56      1.70 o
  -5   5  13        7.25        9.26      1.74 o
  -4   5  13        9.40       10.31      1.74 o
  -3   5  13        3.44        3.30      1.92 o
  -2   5  13       11.37       13.63      1.21 o
  -1   5  13        2.16        5.09      0.96 o
   0   5  13        0.85        2.39      0.88 o
   1   5  13        0.85        0.66      0.70 o
  -5   6  13        0.90       -1.12      1.12 o
  -4   6  13        0.85        2.44      1.51 o
  -3   6  13        4.74        4.30      1.74 o
  -2   6  13        6.67        6.11      0.91 o
  -1   6  13        0.47        0.43      0.77 o
   3 -10  14        0.11       -0.41      0.99 o
   0  -9  14        0.03        0.73      1.37 o
   1  -9  14        1.85        1.35      0.99 o
   2  -9  14        1.06        2.66      1.10 o
   3  -9  14        3.20        2.84      0.90 o
   4  -9  14        0.12       -0.05      0.78 o
   5  -9  14        1.83        0.46      0.86 o
  -2  -8  14        2.15        1.93      1.04 o
  -1  -8  14        0.57        3.34      1.04 o
   0  -8  14        2.44        3.37      1.05 o
   1  -8  14        0.02       -1.06      1.06 o
   2  -8  14        0.22        0.70      1.12 o
   3  -8  14        0.36        0.04      0.64 o
   4  -8  14        0.85        1.70      0.87 o
   5  -8  14        2.63        2.60      1.03 o
   6  -8  14        5.12        6.32      1.13 o
  -3  -7  14        0.76        1.04      0.88 o
  -2  -7  14        0.18        0.49      0.88 o
  -1  -7  14        0.00        0.87      0.86 o
   0  -7  14        3.61        3.51      0.86 o
   1  -7  14        0.00       -0.15      0.74 o
   2  -7  14        0.74        0.22      1.42 o
   3  -7  14       10.44       12.24      0.98 o
   4  -7  14       13.72       14.54      1.51 o
   5  -7  14        2.67        3.86      0.97 o
   6  -7  14        0.04       -0.75      0.75 o
  -4  -6  14        4.21        5.65      1.04 o
  -3  -6  14        1.51        1.56      0.87 o
  -2  -6  14        2.63        2.92      0.78 o
  -1  -6  14        0.81        0.75      0.59 o
   0  -6  14        0.13       -0.53      0.53 o
   1  -6  14        0.60        0.71      0.63 o
   2  -6  14        0.02       -0.56      0.66 o
   3  -6  14        5.55        8.49      0.77 o
   4  -6  14       18.84       23.11      1.42 o
   5  -6  14        0.19        1.08      0.82 o
   6  -6  14        0.85        0.82      1.10 o
  -5  -5  14        1.32        1.72      1.00 o
  -4  -5  14        0.09        0.53      0.81 o
  -3  -5  14        0.91        0.58      0.90 o
  -2  -5  14        8.87        8.21      0.67 o
  -1  -5  14        7.55        7.50      0.67 o
   0  -5  14        1.56        2.12      0.56 o
   1  -5  14        0.32        0.12      0.53 o
   2  -5  14       29.05       32.92      1.32 o
   3  -5  14        7.46        7.10      0.69 o
   4  -5  14        0.02       -0.25      0.60 o
   5  -5  14        2.57        4.66      0.90 o
   6  -5  14        2.73        2.71      0.94 o
  -5  -4  14        4.24        3.58      1.09 o
  -4  -4  14       14.52       15.25      1.11 o
  -3  -4  14        0.00        0.15      0.62 o
  -2  -4  14        0.13        0.13      0.65 o
  -1  -4  14        1.05        0.84      0.69 o
   0  -4  14        0.42        0.68      0.67 o
   1  -4  14        5.91        4.89      1.31 o
   2  -4  14        4.75        5.80      0.76 o
   3  -4  14        4.15        3.32      0.65 o
   4  -4  14        3.20        5.25      0.73 o
   5  -4  14        1.78        1.63      0.87 o
   6  -4  14        0.97        1.09      0.81 o
  -6  -3  14        0.47        1.09      0.90 o
  -5  -3  14        7.25       10.92      1.13 o
  -4  -3  14        4.87        7.72      1.16 o
  -3  -3  14        2.05        3.33      0.78 o
  -2  -3  14        0.31       -0.14      0.59 o
  -1  -3  14        0.33        0.18      0.70 o
   0  -3  14        0.06       -0.03      0.63 o
   1  -3  14        0.61        0.58      0.74 o
   2  -3  14        7.07        7.89      1.12 o
   3  -3  14        0.24       -0.17      0.68 o
   4  -3  14        1.24        0.50      0.49 o
   5  -3  14        0.16        0.68      0.59 o
   6  -3  14        2.76        2.47      0.82 o
  -6  -2  14       15.78       20.26      1.59 o
  -5  -2  14        9.61       13.18      1.15 o
  -4  -2  14        2.67        2.37      0.59 o
  -3  -2  14        0.47        1.86      0.92 o
  -2  -2  14        7.20        7.87      0.87 o
  -1  -2  14       12.71       15.64      1.32 o
   0  -2  14        0.91        0.99      0.66 o
   1  -2  14        1.96        2.52      0.72 o
   2  -2  14        3.66        4.01      0.83 o
   3  -2  14        0.96        1.23      0.76 o
   4  -2  14        1.62        1.63      0.82 o
   5  -2  14        0.10       -0.04      1.05 o
   6  -2  14        0.30        0.13      2.33 o
  -6  -1  14        0.23        0.52      0.68 o
  -5  -1  14        0.12        0.15      0.59 o
  -4  -1  14        7.60        7.56      0.73 o
  -3  -1  14        0.53        0.17      0.56 o
  -2  -1  14        4.20        3.62      0.69 o
  -1  -1  14        6.50        6.40      0.81 o
   0  -1  14        1.79        2.17      0.68 o
   1  -1  14        0.16        0.57      0.67 o
   2  -1  14        6.28        7.22      0.94 o
   3  -1  14        0.20        0.12      0.66 o
   4  -1  14        0.60        0.36      0.80 o
   5  -1  14        4.83        5.19      1.11 o
  -6   0  14        9.59       10.74      0.93 o
  -5   0  14        6.88        9.30      1.28 o
  -4   0  14        1.39        1.72      0.52 o
  -3   0  14        6.45        7.82      2.17 o
  -2   0  14        4.15        5.08      0.74 o
  -1   0  14        1.65        0.84      0.62 o
   0   0  14        0.61        0.96      0.60 o
   1   0  14        7.06        7.79      1.77 o
   2   0  14        1.20        0.30      0.68 o
   3   0  14        0.91        1.00      0.77 o
   4   0  14        1.69        1.96      0.90 o
  -6   1  14        0.28        0.40      0.57 o
  -5   1  14        1.45        1.56      0.79 o
  -4   1  14        0.87        1.47      0.76 o
  -3   1  14        2.44        2.97      0.59 o
  -2   1  14        0.11       -0.17      0.51 o
  -1   1  14        5.57        6.75      0.95 o
   0   1  14        0.03        0.61      0.61 o
   1   1  14        2.15        2.77      0.75 o
   2   1  14        0.00        0.11      1.01 o
   3   1  14        3.90        3.84      1.01 o
   4   1  14        7.31        7.47      1.15 o
  -6   2  14        0.00        0.44      1.48 o
  -5   2  14        0.81        0.51      0.50 o
  -4   2  14        1.96        2.33      0.69 o
  -3   2  14        2.02        1.69      1.01 o
  -2   2  14        1.43        1.68      0.74 o
  -1   2  14        6.61        7.27      1.03 o
   0   2  14        0.03       -0.13      0.57 o
   1   2  14       14.91       19.42      1.61 o
   2   2  14        7.59        4.66      0.89 o
   3   2  14        0.02       -0.42      0.76 o
  -6   3  14        3.36        3.88      1.00 o
  -5   3  14        1.56        0.53      0.75 o
  -4   3  14        1.60        1.64      1.84 o
  -3   3  14       14.58       16.78      1.52 o
  -2   3  14        0.92        0.46      0.92 o
  -1   3  14        2.88        4.40      1.89 o
   0   3  14        0.43       -0.17      0.98 o
   1   3  14        2.16        3.03      1.40 o
   2   3  14        0.55        0.58      2.25 o
  -5   4  14        1.42        2.56      1.90 o
  -4   4  14        8.42        9.39      2.36 o
  -3   4  14       15.72       14.76      2.79 o
  -2   4  14        6.61        6.15      0.90 o
  -1   4  14        1.57        0.64      1.29 o
   0   4  14        0.47        0.80      0.90 o
   1  -8  15        0.23        0.61      0.91 o
   2  -8  15        0.76        1.00      0.95 o
   3  -8  15        0.00       -0.94      1.10 o
  -1  -7  15        0.39       -0.78      0.78 o
   0  -7  15        0.09        0.06      0.80 o
   1  -7  15        1.31        2.08      0.80 o
   2  -7  15        2.98        3.42      0.91 o
   3  -7  15        0.65       -0.14      0.76 o
   4  -7  15        6.60        7.92      1.09 o
  -2  -6  15        4.45        6.13      1.17 o
  -1  -6  15        0.11        0.01      0.56 o
   0  -6  15        0.89        0.63      0.75 o
   1  -6  15        0.97        1.02      0.62 o
   2  -6  15        0.47        0.62      0.61 o
   3  -6  15        0.01       -0.01      0.65 o
   4  -6  15        7.77        6.86      0.84 o
  -3  -5  15        4.21        3.22      1.18 o
  -2  -5  15        2.07        3.31      1.43 o
  -1  -5  15        0.20       -0.33      0.68 o
   0  -5  15        0.03        0.55      0.74 o
   1  -5  15        0.28        0.37      0.77 o
   2  -5  15        0.18        0.21      0.48 o
   3  -5  15        0.23        0.10      0.56 o
   4  -5  15        8.30       10.37      1.04 o
   5  -5  15        0.62       -0.20      0.76 o
  -4  -4  15        0.00       -0.11      1.27 o
  -3  -4  15        0.58       -0.50      0.71 o
  -2  -4  15        4.87        8.11      1.02 o
  -1  -4  15        0.00       -0.05      0.66 o
   0  -4  15        2.39        3.10      0.84 o
   1  -4  15        1.86        1.95      1.16 o
   2  -4  15        1.64        1.56      1.25 o
   3  -4  15        1.51        1.02      0.98 o
   4  -4  15        1.03        0.30      0.87 o
  -4  -3  15        0.95        1.55      0.79 o
  -3  -3  15        1.32        0.66      0.84 o
  -2  -3  15        0.20        1.15      1.07 o
  -1  -3  15        2.84        0.65      0.72 o
   0  -3  15        1.67        1.97      0.77 o
   1  -3  15        4.91        4.33      0.90 o
   2  -3  15        0.09        0.55      0.73 o
   3  -3  15        2.08        4.58      0.95 o
   4  -3  15        1.53        1.46      0.90 o
  -4  -2  15        0.68        0.69      0.74 o
  -3  -2  15        1.47        2.30      0.76 o
  -2  -2  15        1.99        2.67      1.06 o
  -1  -2  15        0.03        0.53      0.66 o
   0  -2  15        2.26        3.16      0.75 o
   1  -2  15        0.00       -0.25      0.63 o
   2  -2  15        0.00       -0.58      0.66 o
   3  -2  15        0.28       -0.25      0.74 o
   4  -2  15        0.00        0.07      0.83 o
  -5  -1  15       24.76       28.22      1.28 o
  -4  -1  15        0.12       -0.09      0.60 o
  -3  -1  15        0.03       -0.60      0.60 o
  -2  -1  15        0.04       -0.39      0.59 o
  -1  -1  15        1.05        1.10      0.68 o
   0  -1  15        0.04       -0.38      0.63 o
   1  -1  15        0.79        0.50      0.69 o
   2  -1  15        0.04       -0.64      0.64 o
   3  -1  15        0.81        1.27      0.98 o
  -5   0  15        0.08        0.09      0.55 o
  -4   0  15        0.44        0.69      0.53 o
  -3   0  15        2.03        2.17      1.12 o
  -2   0  15        0.90        1.03      0.65 o
  -1   0  15        5.96        7.42      0.84 o
   0   0  15        1.89        2.07      0.96 o
   1   0  15        0.45        0.01      0.69 o
   2   0  15        0.99        1.17      0.78 o
   3   0  15        3.41        4.90      2.09 o
  -4   1  15        4.64        6.68      0.78 o
  -3   1  15        0.02       -0.72      0.72 o
  -2   1  15        2.73        1.85      0.91 o
  -1   1  15        2.24        1.33      0.84 o
   0   1  15        0.01        0.15      0.64 o
   1   1  15        1.28        0.70      0.72 o
   2   1  15        2.72        2.04      1.05 o
  -4   2  15        0.02        0.40      0.49 o
  -3   2  15        0.04        0.06      0.70 o
  -2   2  15        3.20        2.60      1.13 o
  -1   2  15        6.62        6.18      1.08 o
   0   2  15        1.04       -0.54      0.80 o
   0  -5  16        2.69        3.21      1.86 o
   1  -5  16        1.67       -0.63      1.48 o
  -1  -4  16        0.13       -0.40      0.73 o
   0  -4  16        0.00        0.70      0.81 o
   1  -4  16        0.72        1.51      0.82 o
  -1  -3  16        1.05        2.16      0.82 o
   0  -3  16        0.02        0.32      0.76 o
   1  -3  16        0.20       -0.08      0.72 o
  -2  -2  16        0.17       -1.26      1.43 o
  -1  -2  16        0.12       -0.21      0.85 o
   0  -2  16        9.34       10.58      1.52 o
   1  -2  16        1.99        2.61      0.92 o
  -1  -1  16        0.53        1.45      1.03 o
   0  -1  16        0.64        0.53      1.69 o
 
